# Supplementary material for: (5E)-2-[4,5-Bis(methyl­sulfan­yl)-1,3-dithiol-2-yl­idene]-5-(4-iodo-1,3-dithiol-2-yl­idene)-1,3-dithio­lan-4-one
Source: Acta Crystallogr Sect E Struct Rep Online. 2009 Oct 31;65(Pt 11):o2920. doi: 10.1107/S1600536809044493 (PMC2971353; doi:10.1107/S1600536809044493)
Supplement: Supplementary file 2 [file e-65-o2920-Isup2.hkl]

# 
# h,k,l, Fc-squared, Fo-squared, sigma(Fo-squared) and status flag 
# 
data_I
_shelx_title ' 090910_1430a' 
_shelx_refln_list_code          4 
_shelx_F_calc_maximum      300.17 
_exptl_crystal_F_000       524.00 
_reflns_d_resolution_high  0.7702 
 
loop_ 
 _symmetry_equiv_pos_as_xyz 
 'x, y, z' 
 '-x, -y, -z' 
 
_cell_length_a     8.3094 
_cell_length_b     8.3436 
_cell_length_c    14.6181 
_cell_angle_alpha  90.851 
_cell_angle_beta  105.132 
_cell_angle_gamma 118.510 
 
_shelx_F_squared_multiplier     1.000 
 
loop_ 
 _refln_index_h 
 _refln_index_k 
 _refln_index_l 
 _refln_F_squared_calc 
 _refln_F_squared_meas 
 _refln_F_squared_sigma 
 _refln_observed_status 
   1   0   0      203.40      263.82     16.57 o 
   2   0   0    90102.62    88496.20   1429.10 o 
   3   0   0        2.56       -4.84      8.87 o 
   4   0   0    11611.90    11396.38    216.16 o 
   5   0   0      987.43     1100.77     71.96 o 
   6   0   0     1190.17     1182.08     81.05 o 
   7   0   0      919.21     1024.69     83.19 o 
   8   0   0       16.17       89.30     50.29 o 
   9   0   0      441.53      463.67     88.24 o 
  -9   1   0        3.85       22.16     49.20 o 
  -8   1   0      705.87      556.34     82.18 o 
  -7   1   0      638.51      629.30     81.31 o 
  -6   1   0     1271.88     1286.83     80.53 o 
  -5   1   0     5409.97     5142.50    158.81 o 
  -4   1   0     2734.66     2311.11     95.76 o 
  -3   1   0     4527.36     4056.45    106.14 o 
  -2   1   0     2175.30     1911.56     51.89 o 
  -1   1   0     1854.28     1955.02     48.30 o 
   0   1   0      643.80      703.71     20.49 o 
   1   1   0     5786.32     5786.30    137.01 o 
   2   1   0      244.15      171.92     23.22 o 
   3   1   0     2197.24     2200.54     97.83 o 
   4   1   0        3.51        9.24     17.13 o 
   5   1   0      495.61      570.23     63.16 o 
   6   1   0      399.45      486.60     55.97 o 
   7   1   0      231.04      233.13     46.71 o 
   8   1   0      397.46      529.11    130.60 o 
  -9   2   0       12.67       53.61     72.35 o 
  -8   2   0       48.67       24.21     75.99 o 
  -7   2   0      108.76      117.99     51.42 o 
  -6   2   0       74.82       32.30     22.17 o 
  -5   2   0     1275.11     1246.94     62.79 o 
  -4   2   0     4322.70     4008.04     91.12 o 
  -2   2   0    11540.08    12438.70    255.77 o 
  -1   2   0     6257.90     6278.70    115.55 o 
   0   2   0     8780.03     8356.01    151.27 o 
   1   2   0      695.48      773.95     36.12 o 
   2   2   0     4810.35     4774.73    162.75 o 
   3   2   0       29.67        9.73     17.85 o 
   4   2   0     2022.03     1888.23     83.54 o 
   5   2   0      120.50       70.15     37.95 o 
   6   2   0      378.49      409.78     56.36 o 
   7   2   0      535.70      484.92     64.26 o 
 -10   3   0       10.94        4.12     51.56 o 
  -9   3   0        3.93      -22.16     42.70 o 
  -8   3   0      425.09      296.29     94.19 o 
  -7   3   0      845.95      595.32     74.62 o 
  -6   3   0     4732.14     4348.35    135.14 o 
  -5   3   0     2834.52     2570.25     91.33 o 
  -4   3   0     5710.47     5239.75    162.48 o 
  -3   3   0     7572.07     8651.21    196.82 o 
  -2   3   0     4944.35     4905.38     99.48 o 
  -1   3   0    13958.26    13386.25    237.59 o 
   0   3   0     3628.47     3433.76    102.06 o 
   1   3   0     4971.94     4541.37    101.37 o 
   2   3   0       12.89        7.58     11.39 o 
   3   3   0     1120.83     1242.00     77.90 o 
   4   3   0      709.31      742.24     65.44 o 
   5   3   0      483.64      589.16     63.98 o 
   6   3   0      229.39      258.06     50.93 o 
   7   3   0        3.70        5.42     42.04 o 
 -10   4   0     1196.20     1115.89    315.80 o 
  -9   4   0      577.96      542.73    136.51 o 
  -8   4   0     1092.70     1037.87    108.73 o 
  -7   4   0     2347.37     2308.43    101.03 o 
  -5   4   0     8396.94     7864.22    198.87 o 
  -4   4   0       94.64      126.47     24.82 o 
  -3   4   0    10260.64     9680.46    183.36 o 
  -2   4   0       61.97       32.49     40.04 o 
  -1   4   0     5361.27     5097.18    111.80 o 
   0   4   0     2230.48     1866.40     58.74 o 
   1   4   0     2221.86     2155.72     67.07 o 
   2   4   0     1490.29     1606.02     78.70 o 
   3   4   0       90.91       63.20     29.70 o 
   4   4   0      482.34      566.89     62.12 o 
   5   4   0      246.14      257.59     52.80 o 
   6   4   0      679.24      838.06    111.58 o 
 -10   5   0       75.73       -6.74     52.02 o 
  -9   5   0       15.05       30.78     43.99 o 
  -8   5   0      957.94      866.28     77.36 o 
  -7   5   0        2.52       22.81     25.00 o 
  -6   5   0     2367.44     2317.66     97.43 o 
  -5   5   0      194.60      235.53     34.77 o 
  -4   5   0     4210.94     3969.09    122.71 o 
  -3   5   0      181.56      184.51     22.15 o 
  -2   5   0     4943.86     4624.86    109.68 o 
  -1   5   0      180.93      199.60     25.72 o 
   0   5   0     1682.86     1645.91     61.37 o 
   1   5   0     2634.26     2571.88     96.78 o 
   2   5   0     1389.19     1433.00     90.55 o 
   3   5   0     2597.64     2729.74    115.53 o 
   4   5   0     1667.17     1731.37    141.71 o 
   5   5   0      542.57      545.14     91.21 o 
 -10   6   0       57.17       93.61     60.15 o 
  -9   6   0      158.33      168.45     61.33 o 
  -8   6   0        7.13       30.01     32.75 o 
  -7   6   0     1817.91     1787.28    110.49 o 
  -6   6   0        0.30        7.54     23.57 o 
  -5   6   0     3393.38     3486.05    131.38 o 
  -4   6   0      412.54      526.77     67.61 o 
  -3   6   0     4382.13     4027.40    105.04 o 
  -2   6   0      996.62     1050.62     75.64 o 
  -1   6   0     5297.95     4958.68    124.65 o 
   0   6   0      452.89      512.97     43.39 o 
   1   6   0      729.03      794.28     65.98 o 
   2   6   0      807.79      843.94    169.28 o 
   3   6   0       57.40       57.54     55.97 o 
   4   6   0     1013.85     1098.43    125.64 o 
 -10   7   0      687.38      599.28    259.83 o 
  -9   7   0      799.66      712.78     77.11 o 
  -8   7   0     1891.94     1877.78    149.79 o 
  -7   7   0      492.57      583.04     66.07 o 
  -6   7   0     3585.64     3733.06    137.44 o 
  -5   7   0       14.31      114.47     39.85 o 
  -4   7   0     1318.54     1585.70     96.77 o 
  -3   7   0     2641.19     2584.89    104.14 o 
  -2   7   0       87.84       74.61     25.50 o 
  -1   7   0     9221.58     9346.04    207.30 o 
   0   7   0      494.36      682.07     83.89 o 
   1   7   0     6390.48     6610.44    409.54 o 
   2   7   0      308.86      576.01    141.97 o 
   3   7   0     1531.68     1359.59    263.92 o 
  -9   8   0        0.56      -11.85     40.65 o 
  -8   8   0        1.90      -10.91     35.17 o 
  -7   8   0       33.12       80.52     39.32 o 
  -6   8   0      217.83      157.13     59.77 o 
  -5   8   0      852.62      904.15     83.33 o 
  -4   8   0      144.11      175.53     45.24 o 
  -3   8   0     1527.46     1487.94    176.55 o 
  -2   8   0       41.71       44.59     31.62 o 
  -1   8   0      888.14      947.86    101.03 o 
   0   8   0       59.50       44.77     43.90 o 
   1   8   0     1015.84     1054.54    263.92 o 
   2   8   0      266.45      307.34     82.65 o 
  -9   9   0      420.82      459.23     72.42 o 
  -8   9   0       57.10      148.32     49.83 o 
  -7   9   0     1327.93     1339.01    106.57 o 
  -6   9   0      108.00      169.84     46.35 o 
  -5   9   0      358.00      286.31     66.26 o 
  -4   9   0       40.67       37.27     44.05 o 
  -3   9   0       20.20       30.81     55.97 o 
  -2   9   0     1010.94     1190.39    165.64 o 
  -1   9   0        1.12       17.66     48.15 o 
   0   9   0      783.75      880.22    139.24 o 
  -8  10   0       65.93      106.41     75.54 o 
  -7  10   0      539.45      498.79     91.83 o 
  -6  10   0        1.22       30.30     52.37 o 
  -5  10   0     1386.03     1597.59    289.86 o 
  -4  10   0      193.99      121.78     59.04 o 
   3 -10   1     1543.48     1582.64    204.77 o 
   4 -10   1     1459.05     1586.28    206.59 o 
   5 -10   1     1672.08     1902.99    228.43 o 
   6 -10   1      993.19      900.98    162.91 o 
   7 -10   1      502.67      396.41    129.23 o 
   8 -10   1      442.17      428.34     96.01 o 
   0  -9   1     1031.07     1153.08    175.65 o 
   1  -9   1       17.50       -8.19     67.35 o 
   2  -9   1     1518.75     1723.70    197.49 o 
   3  -9   1       20.48      -22.93     53.69 o 
   4  -9   1      945.52     1012.60     86.77 o 
   5  -9   1        2.69      -15.76     39.32 o 
   6  -9   1     1229.65     1476.18    109.61 o 
   7  -9   1        8.01      -23.55     37.21 o 
   8  -9   1      519.85      493.12     71.09 o 
   9  -9   1        2.27      -12.38     43.92 o 
  -2  -8   1       29.60       58.67     55.04 o 
  -1  -8   1      185.41      133.42    145.16 o 
   0  -8   1       48.95        8.48     38.70 o 
   1  -8   1     1145.96     1191.35    139.70 o 
   2  -8   1      353.55      328.91     54.62 o 
   3  -8   1     1860.95     1978.70    105.82 o 
   4  -8   1      116.48      137.61     36.70 o 
   5  -8   1      170.10       66.09     36.79 o 
   6  -8   1      890.95      818.91     78.92 o 
   7  -8   1      207.73      207.11     73.91 o 
   8  -8   1     2370.55     2815.73    165.37 o 
   9  -8   1      480.41      492.73     73.46 o 
  -3  -7   1       71.38      167.60     62.26 o 
  -2  -7   1     2987.90     3118.78    281.22 o 
  -1  -7   1       39.66       70.13     45.09 o 
   0  -7   1     4655.93     4573.13    278.66 o 
   1  -7   1      577.31      593.07     65.72 o 
   2  -7   1     3726.28     3498.60    104.81 o 
   3  -7   1     3790.32     3718.29    128.97 o 
   4  -7   1     2760.85     2988.56    115.33 o 
   5  -7   1     1782.66     1632.49     99.13 o 
   6  -7   1      433.68      462.76     55.97 o 
   7  -7   1      475.82      469.34     58.85 o 
   8  -7   1      266.40      412.39     83.26 o 
   9  -7   1      241.47      204.64     55.74 o 
  10  -7   1      560.79      592.21    156.08 o 
  -4  -6   1      393.34      330.85     77.36 o 
  -3  -6   1      375.40      385.92     73.60 o 
  -2  -6   1      699.70      742.87     70.66 o 
  -1  -6   1     1745.00     1716.96     95.22 o 
   0  -6   1     4245.40     4163.18    113.47 o 
   1  -6   1     1213.05     1325.44     67.88 o 
   2  -6   1     7872.97     7399.87    164.23 o 
   3  -6   1      242.10      186.61     35.07 o 
   4  -6   1     2195.24     2624.81    152.06 o 
   5  -6   1      333.10      508.74     91.01 o 
   6  -6   1        2.51        5.76     23.83 o 
   7  -6   1        2.15       -3.28     26.37 o 
   8  -6   1      680.89      675.15     87.34 o 
   9  -6   1        4.30       41.32     65.53 o 
  10  -6   1      940.42      832.95    114.53 o 
  -5  -5   1      586.39      461.98     88.80 o 
  -4  -5   1        2.69      -16.67     30.05 o 
  -3  -5   1     2065.94     2059.16    115.54 o 
  -2  -5   1      157.49      214.03     39.26 o 
  -1  -5   1     1717.62     1676.98     88.88 o 
   0  -5   1      371.43      330.28     32.76 o 
   1  -5   1      602.83      555.71     39.97 o 
   2  -5   1     4386.44     4084.38    100.69 o 
   3  -5   1      414.65      442.38     32.69 o 
   4  -5   1     1961.03     3135.08    132.55 o 
   5  -5   1        6.08       -5.64     19.87 o 
   6  -5   1      810.95      991.39     73.01 o 
   7  -5   1      661.67      705.10     66.82 o 
   8  -5   1      306.21      170.44     41.32 o 
   9  -5   1      565.94      578.73     90.07 o 
  10  -5   1        0.23       21.02     51.37 o 
  -6  -4   1      729.85      700.40     99.41 o 
  -5  -4   1     1416.54     1428.99    199.10 o 
  -4  -4   1     2265.02     2286.35    109.74 o 
  -3  -4   1     6969.02     7262.41    199.39 o 
  -2  -4   1     8071.87     7653.80    197.42 o 
  -1  -4   1     6543.06     6447.98    139.96 o 
   0  -4   1     8312.64     7801.23    159.33 o 
   1  -4   1     3163.30     2921.82     75.73 o 
   2  -4   1      375.67      635.24     81.00 o 
   3  -4   1     2463.57     3108.62     75.62 o 
   4  -4   1      189.91      210.43     33.94 o 
   5  -4   1      600.30      633.80     53.59 o 
   6  -4   1      677.83      724.84     60.02 o 
   7  -4   1      108.79       96.76     35.54 o 
   8  -4   1      977.19      873.02    102.38 o 
   9  -4   1       36.83       33.76     48.59 o 
  10  -4   1      176.34      141.86     67.42 o 
  -7  -3   1     1709.86     2164.88    137.31 o 
  -6  -3   1        1.11      -15.30     40.88 o 
  -5  -3   1     4710.77     4856.44    163.02 o 
  -4  -3   1       19.49       24.57     23.54 o 
  -3  -3   1     3729.69     3518.56    116.22 o 
  -2  -3   1     1408.20     1352.70     47.73 o 
  -1  -3   1     4277.01     3986.38     92.07 o 
   0  -3   1     6013.40     5314.23    167.02 o 
   1  -3   1     2163.57     2173.03    113.63 o 
   2  -3   1     7680.73     6922.83    213.61 o 
   3  -3   1     1445.35     2027.99     82.73 o 
   4  -3   1     7606.27     6638.09    166.00 o 
   5  -3   1     1861.24     2105.04    147.16 o 
   6  -3   1     5034.76     4818.64    146.02 o 
   7  -3   1     1271.93     1166.34    105.18 o 
   8  -3   1     1358.88     1646.94    137.71 o 
   9  -3   1     1545.71     1489.66    142.36 o 
  -8  -2   1       59.12       35.57     45.41 o 
  -7  -2   1        3.45       10.12     34.68 o 
  -6  -2   1      694.31      699.74     86.80 o 
  -5  -2   1      149.87      185.50     39.04 o 
  -4  -2   1     3450.54     3041.10    108.19 o 
  -3  -2   1        1.48       -6.48     15.75 o 
  -2  -2   1     2846.20     2556.10     81.72 o 
  -1  -2   1       76.10      104.88     13.72 o 
   0  -2   1     3507.94     3542.14     74.49 o 
   1  -2   1     4036.52     3813.11     76.52 o 
   2  -2   1     3070.57     3503.31     72.43 o 
   3  -2   1     3143.50     3123.54    169.06 o 
   4  -2   1        5.49       13.96     17.45 o 
   5  -2   1     3902.40     3526.83    116.12 o 
   6  -2   1      208.26      208.31     47.94 o 
   7  -2   1     3793.13     3515.79    164.08 o 
   8  -2   1      103.43       89.14     46.25 o 
   9  -2   1      700.11      705.68    182.02 o 
  -8  -1   1       71.02       83.67     51.83 o 
  -7  -1   1     1133.20     1173.47     90.57 o 
  -6  -1   1      431.59      467.31     68.10 o 
  -5  -1   1     2275.18     2036.94     98.07 o 
  -4  -1   1       59.51       46.45     26.61 o 
  -3  -1   1     3888.89     3687.63    105.96 o 
  -2  -1   1       42.30       41.65     20.76 o 
  -1  -1   1     1314.80     1235.29     32.37 o 
   0  -1   1     1901.89     1735.18     45.71 o 
   1  -1   1       77.33       94.37      8.70 o 
   2  -1   1    17911.47    16888.88    287.07 o 
   3  -1   1      177.71      197.24     21.96 o 
   4  -1   1     3877.92     3645.85     88.81 o 
   5  -1   1        4.22      -13.79     13.79 o 
   6  -1   1       70.47       76.40     29.72 o 
   7  -1   1      732.24      684.80    200.67 o 
   8  -1   1        1.54       17.29     39.90 o 
   9  -1   1      673.78      655.66     98.01 o 
  -9   0   1      412.40      272.89    124.23 o 
  -8   0   1     1159.11     1037.64    190.21 o 
  -7   0   1      723.69      696.83     66.89 o 
  -6   0   1     4131.27     4030.08    135.94 o 
  -5   0   1      530.87      523.07     49.78 o 
  -4   0   1     4865.82     4407.59    145.85 o 
  -3   0   1      780.91      742.76     41.60 o 
  -2   0   1     2967.97     2498.00     57.40 o 
  -1   0   1      788.83      855.88     22.09 o 
   0   0   1       83.40       59.66      7.08 o 
   1   0   1      567.28      595.02     48.08 o 
   2   0   1     5640.51     5687.08    110.47 o 
   3   0   1     4146.28     3760.89     85.70 o 
   4   0   1     2442.30     2404.21     68.08 o 
   5   0   1     2653.29     2495.75     95.79 o 
   6   0   1      139.28      119.79     33.38 o 
   7   0   1      575.45      583.35     64.43 o 
   8   0   1      123.78      110.73     53.87 o 
  -9   1   1      107.04       82.99     52.66 o 
  -8   1   1     1169.33     1031.84    145.61 o 
  -7   1   1      304.40      260.66     55.00 o 
  -6   1   1     2344.76     2168.17     88.23 o 
  -5   1   1     1743.17     1530.75     54.21 o 
  -4   1   1     2593.48     2156.08     60.77 o 
  -3   1   1     3845.02     3483.86     76.94 o 
  -2   1   1       16.74       12.05     17.29 o 
  -1   1   1    27737.90    30756.33    499.81 o 
   0   1   1     1125.67     1125.61     27.51 o 
   1   1   1    75057.88    73178.91   1184.01 o 
   2   1   1      272.47      247.77     48.69 o 
   3   1   1    25767.13    25440.77    507.02 o 
   4   1   1      370.95      329.93     43.00 o 
   5   1   1     4095.01     3961.56    133.05 o 
   6   1   1      734.18      677.08     66.18 o 
   7   1   1      327.83      352.33     56.58 o 
   8   1   1      444.01      426.63     83.06 o 
  -9   2   1      762.16      643.38     95.36 o 
  -8   2   1      186.60      201.58     84.18 o 
  -7   2   1     2293.53     2078.56    120.65 o 
  -6   2   1     2367.66     2307.77     90.05 o 
  -5   2   1     3719.75     3434.94     87.36 o 
  -4   2   1    15760.73    14227.11    256.09 o 
  -3   2   1     5040.07     4974.31    112.44 o 
  -2   2   1    18266.97    19584.97    329.55 o 
  -1   2   1     1463.67     1729.01     92.61 o 
   0   2   1     9436.33     8444.92    153.42 o 
   1   2   1     2308.78     2276.75     57.48 o 
   2   2   1     6292.02     6252.51    165.33 o 
   3   2   1     2000.48     1787.44    130.63 o 
   4   2   1     1043.10     1178.13     76.77 o 
   5   2   1      408.33      382.02     50.04 o 
   6   2   1        0.24      -10.09     28.68 o 
   7   2   1      267.35      227.04     54.45 o 
 -10   3   1     1696.84     1390.24    142.49 o 
  -9   3   1      435.36      278.85     69.17 o 
  -8   3   1     2298.79     2274.12    146.17 o 
  -7   3   1      808.21      744.61     82.95 o 
  -6   3   1      804.29      647.85     55.24 o 
  -5   3   1     1661.78     1510.07     66.99 o 
  -4   3   1     2038.36     3079.78    275.44 o 
  -3   3   1     7530.40     7850.55    180.94 o 
  -2   3   1     5105.61     4913.54    100.20 o 
  -1   3   1     8021.35     7030.75    137.37 o 
   0   3   1      275.03      271.05     24.52 o 
   1   3   1     2144.12     1861.69     55.78 o 
   2   3   1      641.10      599.57     36.32 o 
   3   3   1      599.11      690.52     58.05 o 
   4   3   1      627.36      673.38     92.65 o 
   5   3   1       68.51      109.66     35.30 o 
   6   3   1      250.57      196.57     52.55 o 
   7   3   1       11.94       -5.13     55.00 o 
 -10   4   1        0.82      -43.98     48.59 o 
  -9   4   1       21.50       62.15     48.52 o 
  -8   4   1      722.05      796.17     95.08 o 
  -7   4   1      122.70       69.09     28.11 o 
  -6   4   1     4434.45     4303.84    135.73 o 
  -5   4   1     1927.37     2391.57     97.42 o 
  -4   4   1     8977.59    10365.87    240.34 o 
  -3   4   1      794.06     1105.39     74.22 o 
  -2   4   1    13644.84    13480.28    246.34 o 
  -1   4   1       64.32       67.34     14.94 o 
   0   4   1    14307.95    13721.39    255.41 o 
   1   4   1       78.32       41.64     16.58 o 
   2   4   1     4360.47     4064.95    128.68 o 
   3   4   1      467.19      428.12     78.81 o 
   4   4   1      549.62      439.47     98.05 o 
   5   4   1     1086.39     1142.02    118.70 o 
   6   4   1       67.02       94.01     58.02 o 
 -10   5   1      628.29      694.15    106.82 o 
  -9   5   1      638.76      607.03     91.78 o 
  -8   5   1     1379.75     1424.10     96.96 o 
  -7   5   1      506.47      509.54     54.65 o 
  -6   5   1     2461.67     2390.03     98.24 o 
  -5   5   1      502.15      506.09     50.02 o 
  -4   5   1     5837.86     6106.42    164.54 o 
  -3   5   1     1658.38     1920.82     61.20 o 
  -2   5   1     4708.15     4571.02    108.70 o 
  -1   5   1      775.51      711.86     44.53 o 
   0   5   1     1041.80     1010.39     55.03 o 
   1   5   1      992.57      851.51     62.43 o 
   2   5   1      139.19      113.35     32.56 o 
   3   5   1       81.89       72.77     44.44 o 
   4   5   1      136.02      226.12     62.68 o 
   5   5   1       52.06       47.00     54.24 o 
 -10   6   1        2.41        2.81     53.95 o 
  -9   6   1      390.70      361.49     59.21 o 
  -8   6   1      227.01      249.60     49.96 o 
  -7   6   1     1604.62     1939.89    104.99 o 
  -6   6   1      374.52      387.36     48.85 o 
  -5   6   1     2255.77     2041.29     90.47 o 
  -4   6   1     1476.21     1509.70     81.94 o 
  -3   6   1     2264.32     2275.21     73.73 o 
  -2   6   1      746.99      851.42     52.66 o 
  -1   6   1     1208.16     1254.60     70.39 o 
   0   6   1       12.40       -3.05     19.77 o 
   1   6   1        0.41       42.14     35.97 o 
   2   6   1      260.48      232.31     59.75 o 
   3   6   1       34.73       99.75     52.11 o 
   4   6   1      317.46      344.13     83.30 o 
 -10   7   1      283.35      215.98     71.39 o 
  -9   7   1       40.57        9.82     48.86 o 
  -8   7   1      634.87      578.21     68.94 o 
  -7   7   1      598.83      651.95     83.65 o 
  -6   7   1     2605.71     2665.87    196.86 o 
  -5   7   1      713.40      818.72     69.95 o 
  -4   7   1     3171.39     3028.23    118.75 o 
  -3   7   1     1003.08     1023.14     75.14 o 
  -2   7   1     2571.70     2751.95    145.40 o 
  -1   7   1      442.81      486.37     55.71 o 
   0   7   1     2261.29     2257.88    129.97 o 
   1   7   1       30.71       40.24     43.51 o 
   2   7   1      137.73      172.67     61.04 o 
   3   7   1       33.74       16.49     54.68 o 
 -10   8   1      272.85      311.74     66.01 o 
  -9   8   1     1701.72     1716.93    124.10 o 
  -8   8   1      436.46      503.26     68.44 o 
  -7   8   1     4000.18     3688.96    146.82 o 
  -6   8   1      340.14      388.26     55.47 o 
  -5   8   1     6806.96     6609.17    201.00 o 
  -4   8   1      107.36       88.61     42.15 o 
  -3   8   1     2914.95     3044.64    236.17 o 
  -2   8   1      271.47      260.02     46.06 o 
  -1   8   1      107.65      197.92     82.82 o 
   0   8   1     2762.95     2707.72    153.80 o 
   1   8   1        7.80       37.11     53.66 o 
   2   8   1     2638.11     3067.19    381.33 o 
  -9   9   1       12.42       39.56     46.36 o 
  -8   9   1      979.21     1007.87     94.20 o 
  -7   9   1       18.05       97.23     41.86 o 
  -6   9   1     1321.76     1292.80    227.07 o 
  -5   9   1      565.86      422.71     78.38 o 
  -4   9   1     2088.22     1894.53    204.77 o 
  -3   9   1      722.92      756.06     94.24 o 
  -2   9   1     1206.87     1387.88    180.20 o 
  -1   9   1      104.03       72.01     53.09 o 
   0   9   1       77.99       76.07     57.89 o 
  -8  10   1        0.44       25.54     57.47 o 
  -7  10   1      552.24      658.40    102.85 o 
  -6  10   1      343.83      268.68     73.08 o 
  -5  10   1        3.70      -10.63     49.72 o 
  -4  10   1      124.12       70.75     67.80 o 
  -3  10   1       91.70       63.71     76.45 o 
  -2  10   1       33.76      -25.48     70.99 o 
   3 -10   2      394.98      386.79    118.31 o 
   4 -10   2      239.09      203.86     96.47 o 
   5 -10   2      894.04      825.74    109.72 o 
   6 -10   2      467.93      618.02     98.74 o 
   7 -10   2     1130.94     1237.84    148.34 o 
   0  -9   2      533.66      390.43    122.86 o 
   1  -9   2       35.87       50.05     70.99 o 
   3  -9   2      785.80     1061.51    115.17 o 
   4  -9   2       55.53       37.03     48.70 o 
   5  -9   2     2586.46     2804.80    172.31 o 
   6  -9   2       72.75      139.34     62.08 o 
   7  -9   2     2207.00     2425.73    182.76 o 
   8  -9   2        0.94       -9.38     51.47 o 
  -2  -8   2      175.23       70.08     85.55 o 
  -1  -8   2      488.57      668.00    135.60 o 
   0  -8   2       26.59      -10.01     66.44 o 
   1  -8   2      593.95      740.46     71.00 o 
   2  -8   2      593.99      569.81     62.31 o 
   3  -8   2      228.72      302.64     46.78 o 
   4  -8   2      743.97      851.14     75.48 o 
   5  -8   2       27.26       12.02     30.45 o 
   6  -8   2      844.85      765.12     74.96 o 
   7  -8   2       25.94      -13.53     33.38 o 
   8  -8   2      359.09      408.39     98.29 o 
   9  -8   2      100.40      259.42     60.05 o 
  -3  -7   2       21.27       30.26     51.13 o 
  -2  -7   2      317.05      237.24    108.76 o 
  -1  -7   2       34.54        6.29     30.89 o 
   0  -7   2        3.65       -0.83     27.26 o 
   1  -7   2     1153.97     1114.22     67.51 o 
   2  -7   2       30.83       12.14     21.48 o 
   3  -7   2     2892.67     2918.51    111.72 o 
   4  -7   2      292.63      327.43     64.95 o 
   5  -7   2     1064.46     1179.51     85.64 o 
   6  -7   2        0.35      -16.12     25.31 o 
   7  -7   2      915.13      963.26    156.68 o 
   8  -7   2      170.01      267.96     54.29 o 
   9  -7   2     1375.97     1282.93    107.00 o 
  -4  -6   2      672.51      814.06    142.43 o 
  -3  -6   2      547.65      600.14     87.40 o 
  -2  -6   2       75.44       47.04     29.87 o 
  -1  -6   2     2520.55     2632.25    153.87 o 
   0  -6   2       60.43       34.62     32.59 o 
   1  -6   2     3788.29     3631.38    117.74 o 
   2  -6   2     3935.46     3964.72    106.86 o 
   3  -6   2     3226.09     3118.41     90.38 o 
   4  -6   2    14987.63    14012.19    324.97 o 
   5  -6   2     2858.55     2688.35    141.52 o 
   6  -6   2     9983.49    10560.64    270.85 o 
   7  -6   2      763.38      879.88     79.07 o 
   8  -6   2     3494.50     3490.50    142.37 o 
   9  -6   2       56.04      131.72     66.44 o 
  10  -6   2      931.12      814.53    159.26 o 
  -5  -5   2      701.73      787.27     82.00 o 
  -4  -5   2      470.51      438.87     60.31 o 
  -3  -5   2      157.45      116.51     61.99 o 
  -2  -5   2     1321.62     1319.09    112.49 o 
  -1  -5   2      608.00      636.13     54.82 o 
   0  -5   2     4994.67     4719.45    116.01 o 
   1  -5   2      359.26      407.22     34.67 o 
   2  -5   2     4334.81     3954.93     99.09 o 
   3  -5   2        5.96      107.37     21.96 o 
   4  -5   2       33.69       60.39     22.13 o 
   5  -5   2      142.11      166.02     33.64 o 
   6  -5   2     1049.28     1039.96     76.65 o 
   7  -5   2      400.82      302.86     47.59 o 
   8  -5   2      593.54      554.93     66.21 o 
   9  -5   2      463.03      558.29    172.92 o 
  10  -5   2      293.55      215.89     74.00 o 
  -6  -4   2      349.65      431.16     68.11 o 
  -5  -4   2       35.75       36.63     36.30 o 
  -4  -4   2      355.66      364.04     52.11 o 
  -3  -4   2        3.89        3.80     22.76 o 
  -2  -4   2      379.44      372.91     41.63 o 
  -1  -4   2     1968.87     1944.36     63.12 o 
   0  -4   2      132.51      158.12     29.29 o 
   1  -4   2     1724.00     1870.87     58.06 o 
   2  -4   2     1481.19     1779.70    178.78 o 
   4  -4   2      913.09      974.61     69.88 o 
   5  -4   2        2.02       47.33     22.28 o 
   6  -4   2      811.91      773.29     64.03 o 
   7  -4   2       27.66       -9.26     23.34 o 
   8  -4   2     1022.62     1018.59    275.30 o 
   9  -4   2       13.88       50.47     50.08 o 
  -7  -3   2      555.19      526.79     70.79 o 
  -6  -3   2       47.21       57.80     37.77 o 
  -5  -3   2      575.51      692.78     96.79 o 
  -4  -3   2      934.96      886.88     72.83 o 
  -3  -3   2      357.57      332.04     39.97 o 
  -2  -3   2    11014.63    10869.86    208.58 o 
  -1  -3   2     2509.71     2328.19     64.04 o 
   0  -3   2    14052.54    13093.51    236.34 o 
   1  -3   2     2960.75     3245.08    212.01 o 
   2  -3   2     6513.99     5995.40    119.52 o 
   3  -3   2      342.85      389.03     24.81 o 
   4  -3   2     1911.13     2721.19     69.97 o 
   5  -3   2     1423.50     1363.22     69.08 o 
   6  -3   2       16.11       22.77     22.28 o 
   7  -3   2     1412.14     1413.79    119.01 o 
   8  -3   2      141.03       82.81     76.90 o 
   9  -3   2     1034.90      975.49    222.97 o 
  -8  -2   2      713.61      867.46     91.82 o 
  -7  -2   2        1.08       -9.61     32.80 o 
  -6  -2   2     4230.21     4320.26    152.67 o 
  -5  -2   2      166.10      157.58     58.16 o 
  -4  -2   2    10061.28     9987.32    244.46 o 
  -3  -2   2      475.05      583.14     49.37 o 
  -2  -2   2     5740.56     5417.72    112.01 o 
  -1  -2   2     2650.07     2469.78     60.43 o 
   0  -2   2     3910.52     4480.21    131.26 o 
   1  -2   2     3894.66     4410.42    227.98 o 
   2  -2   2      890.62     1067.70     33.76 o 
   3  -2   2     2045.93     2368.96     72.25 o 
   4  -2   2     2858.81     2608.67     71.16 o 
   5  -2   2     1412.93     1351.20     55.12 o 
   6  -2   2     3584.56     3323.71    149.30 o 
   7  -2   2      762.27      673.74    215.23 o 
   8  -2   2     1749.57     1737.29    142.30 o 
   9  -2   2      136.43       70.63     54.80 o 
  -8  -1   2      175.35      167.65     58.94 o 
  -7  -1   2      493.63      579.77     72.28 o 
  -6  -1   2       18.90      -10.60     32.49 o 
  -5  -1   2     1099.66     1134.80     77.14 o 
  -4  -1   2     1621.20     1545.23     68.61 o 
  -3  -1   2     3531.02     3325.62     99.30 o 
  -2  -1   2     2387.04     2280.73     54.14 o 
  -1  -1   2      186.57      153.10     18.84 o 
   0  -1   2     2288.06     2163.99     54.97 o 
   1  -1   2       72.49       88.51     10.64 o 
   2  -1   2     5352.20     5672.92    119.83 o 
   3  -1   2      238.26      230.94     32.05 o 
   4  -1   2     1517.54     1336.07     51.20 o 
   5  -1   2     1784.56     1673.93     62.09 o 
   6  -1   2     1185.78     1184.23    163.41 o 
   7  -1   2     1578.76     1365.60    192.94 o 
   8  -1   2     1466.43     1565.80    207.04 o 
   9  -1   2      398.62      400.19     92.83 o 
  -9   0   2      255.75      143.33     60.48 o 
  -8   0   2     1516.70     1351.45    125.13 o 
  -7   0   2      329.38      422.37     53.69 o 
  -6   0   2     3201.40     2924.64    123.04 o 
  -5   0   2      237.80      254.12     92.37 o 
  -4   0   2     4104.02     3837.15     89.51 o 
  -3   0   2     1333.47     1133.71     37.59 o 
  -2   0   2     3976.09     3461.69     72.46 o 
  -1   0   2       26.92       35.43      7.07 o 
   0   0   2       15.79       39.71      6.25 o 
   2   0   2     2057.96     1891.57     50.69 o 
   3   0   2     6790.52     6292.93    130.26 o 
   4   0   2     1241.62     1134.61     85.59 o 
   5   0   2     2940.83     2849.19    105.59 o 
   6   0   2      918.39      861.95     95.48 o 
   7   0   2      287.46      160.09     52.72 o 
   8   0   2      955.81     1143.94    196.58 o 
  -9   1   2      526.18      583.21    134.24 o 
  -8   1   2      418.90      344.97     68.53 o 
  -7   1   2     3026.24     2974.40    159.26 o 
  -6   1   2      510.88      466.10     60.67 o 
  -5   1   2     8547.30     8194.19    168.23 o 
  -4   1   2      490.95      490.93     64.89 o 
  -3   1   2     7664.35     6877.07    132.06 o 
  -2   1   2     2613.04     2580.91     65.12 o 
  -1   1   2      236.81      214.67     13.14 o 
   0   1   2     3974.50     4159.19    214.75 o 
   1   1   2     3677.13     4181.84    178.38 o 
   2   1   2     3315.55     3023.29     72.77 o 
   3   1   2    14848.83    14662.78    269.89 o 
   4   1   2     5679.22     5395.34    153.18 o 
   5   1   2    11106.27    10931.69    422.74 o 
   6   1   2     3356.05     3427.37    132.55 o 
   7   1   2     3210.30     3542.45    144.88 o 
   8   1   2      757.02      760.34    106.26 o 
 -10   2   2      583.51      551.47     96.86 o 
  -9   2   2      445.65      306.27     81.45 o 
  -8   2   2     1663.40     1566.32    130.30 o 
  -7   2   2      666.27      564.28     73.35 o 
  -6   2   2     2852.63     2800.81     82.90 o 
  -5   2   2      842.40      886.83     46.31 o 
  -4   2   2     3850.86     3522.75    111.66 o 
  -3   2   2      669.28     1300.39    103.29 o 
  -2   2   2       25.55       28.90      9.09 o 
  -1   2   2     1457.17     5097.38    179.29 o 
   0   2   2       36.89       54.54     10.24 o 
   1   2   2     4153.85     3788.14     84.69 o 
   2   2   2     2437.99     2498.00     67.40 o 
   3   2   2     1359.00     1308.23    122.41 o 
   4   2   2     1205.53     1319.77     84.13 o 
   5   2   2      480.20      592.90     61.81 o 
   6   2   2      148.26       76.59     35.04 o 
   7   2   2      285.16      238.47     54.22 o 
 -10   3   2       92.36       83.63     57.59 o 
  -9   3   2      421.24      460.51     99.20 o 
  -8   3   2      475.74      560.13     82.38 o 
  -7   3   2      590.50      587.63     74.92 o 
  -6   3   2     1571.50     1430.81     82.33 o 
  -5   3   2     1068.15      971.70     56.62 o 
  -4   3   2     3253.20     3256.84     75.26 o 
  -3   3   2     5763.33     5923.56    143.77 o 
  -2   3   2     5819.21     5824.46    116.12 o 
  -1   3   2     1934.87     1776.85    107.45 o 
   0   3   2     1575.05     1663.32    115.37 o 
   1   3   2       49.24       28.58     12.79 o 
   2   3   2     1199.04     1235.70     50.60 o 
   3   3   2      208.03      242.21     38.81 o 
   4   3   2     2127.31     2185.33    139.24 o 
   5   3   2       13.57      -14.11     27.92 o 
   6   3   2      747.47      942.25    111.62 o 
 -10   4   2      673.09      544.56     93.53 o 
  -9   4   2     4052.17     4083.96    199.64 o 
  -8   4   2     2396.04     2331.64    136.26 o 
  -7   4   2     7433.90     7195.76    211.57 o 
  -6   4   2     2707.61     2704.92    101.74 o 
  -5   4   2     5603.75     5988.67    162.75 o 
  -4   4   2     1655.08     1737.97     51.18 o 
  -3   4   2      618.97      669.01     38.88 o 
  -2   4   2     3307.46     2965.68     74.98 o 
  -1   4   2     8143.31     7497.74    151.80 o 
   0   4   2     2324.23     2224.42     65.81 o 
   1   4   2     4957.50     4467.05    108.59 o 
   2   4   2      141.50      123.65     41.16 o 
   3   4   2     3308.78     3208.49    120.73 o 
   4   4   2        1.40       29.58     40.94 o 
   5   4   2     1153.98     1216.22    132.42 o 
   6   4   2       28.99       -5.30     55.66 o 
 -10   5   2     2077.15     2422.63    187.91 o 
  -9   5   2      356.25      330.53     96.47 o 
  -8   5   2     1207.01     1063.16     83.32 o 
  -7   5   2     2410.06     2182.34     98.92 o 
  -6   5   2      280.93      353.89     61.96 o 
  -5   5   2     6498.22     7116.98    189.10 o 
  -4   5   2      290.14      570.25     60.58 o 
  -3   5   2     5819.83     5524.21    123.52 o 
  -2   5   2      457.52      487.44     35.72 o 
  -1   5   2     4399.67     4228.45    105.03 o 
   0   5   2     2110.28     1902.71     65.87 o 
   1   5   2     4012.65     3688.23    295.78 o 
   2   5   2     1048.66     1303.48    116.93 o 
   3   5   2     1188.06     1120.08    126.05 o 
   4   5   2     1095.62     1137.11    126.96 o 
   5   5   2      136.65       79.70     57.71 o 
 -10   6   2      185.87       73.53     57.57 o 
  -9   6   2     1597.22     1738.95    118.33 o 
  -8   6   2        5.42        8.27     28.98 o 
  -7   6   2     1544.42     1897.17    103.17 o 
  -6   6   2      263.29      241.41     49.80 o 
  -5   6   2      464.11      735.68     75.37 o 
  -4   6   2      294.95      288.66     40.00 o 
  -3   6   2      294.83      388.61     35.30 o 
  -2   6   2     1297.94     1216.60     82.49 o 
  -1   6   2        0.28      -13.69     20.63 o 
   0   6   2      888.44      893.45     89.92 o 
   1   6   2      302.20      276.71     78.72 o 
   2   6   2      925.93      869.74     99.99 o 
   3   6   2      195.48      223.28     67.14 o 
   4   6   2      118.68      129.36     68.42 o 
 -10   7   2      541.36      702.19    173.37 o 
  -9   7   2        6.97       59.98     41.85 o 
  -8   7   2      961.02     1151.01     89.89 o 
  -7   7   2      293.77      253.50     49.43 o 
  -6   7   2     1192.97     1130.48    121.37 o 
  -5   7   2      309.86      342.02     47.41 o 
  -4   7   2      296.05      308.15     44.96 o 
  -3   7   2     1123.19     1066.05    133.35 o 
  -2   7   2       11.53        3.48     23.84 o 
  -1   7   2      588.68      616.27     60.42 o 
   0   7   2       40.17       23.88     43.68 o 
   1   7   2        4.47        9.01     43.68 o 
   2   7   2      590.37      575.27    191.57 o 
   3   7   2        2.00        2.21     53.32 o 
 -10   8   2      180.73      216.58     60.59 o 
  -9   8   2      738.06      664.85     99.24 o 
  -8   8   2       58.96       77.33     46.33 o 
  -7   8   2      250.25      352.11     55.18 o 
  -6   8   2     1142.59     1047.48     85.32 o 
  -5   8   2      275.74      301.52     64.78 o 
  -4   8   2     1575.16     1634.38    215.69 o 
  -3   8   2       27.48      -32.64     32.64 o 
  -2   8   2     1751.65     1596.25    102.09 o 
  -1   8   2        2.24       14.76     41.17 o 
   0   8   2      705.65      795.39    100.67 o 
   1   8   2       40.57       30.34     51.08 o 
  -9   9   2       89.48      118.87     50.67 o 
  -8   9   2     1352.85     1455.33    142.54 o 
  -7   9   2       47.49       53.02     49.35 o 
  -6   9   2     1956.14     2184.78    165.01 o 
  -5   9   2       11.14       -8.84     42.12 o 
  -4   9   2     3186.85     3228.72    497.36 o 
  -3   9   2       69.47       52.77     53.69 o 
  -2   9   2     1257.24     1473.43    191.12 o 
  -1   9   2       13.04       57.79     54.01 o 
   0   9   2        4.06       26.76     52.66 o 
  -8  10   2      104.69       71.22     60.78 o 
  -7  10   2      668.56      613.30     99.65 o 
  -6  10   2        3.94       28.21     53.02 o 
  -5  10   2      621.60      658.81     98.30 o 
  -4  10   2      328.42      276.72    122.86 o 
  -3  10   2      936.17      974.70    158.35 o 
  -2  10   2      568.22      669.82    148.34 o 
   3 -10   3      957.99      991.99    167.46 o 
   4 -10   3     3060.42     3349.35    283.04 o 
   5 -10   3      977.93     1068.05    127.74 o 
   6 -10   3      757.27      809.80    113.24 o 
   7 -10   3     1058.04      975.47    129.11 o 
   0  -9   3      625.90      605.21    131.96 o 
   2  -9   3        8.10       -6.86     43.43 o 
   3  -9   3      222.31      219.48     78.27 o 
   4  -9   3     1075.87     1383.53    130.25 o 
   5  -9   3      260.04      241.28     64.06 o 
   6  -9   3     2331.80     2350.64    206.59 o 
   7  -9   3       58.31       43.59     59.16 o 
   8  -9   3     2449.46     2406.31    210.68 o 
  -2  -8   3        4.36       18.20     79.18 o 
  -1  -8   3        6.48      -35.49     57.34 o 
   0  -8   3      283.79      415.95    117.86 o 
   1  -8   3        0.69      -23.95     35.76 o 
   2  -8   3      390.19      442.60     70.45 o 
   3  -8   3       83.88       54.41     40.77 o 
   4  -8   3      919.86      773.49    197.03 o 
   5  -8   3      798.99      767.88    163.36 o 
   6  -8   3     1907.99     1834.86    147.96 o 
   7  -8   3      447.82      371.20     75.45 o 
   8  -8   3     1402.97     1422.91    207.95 o 
   9  -8   3      288.21      302.16    136.06 o 
  -3  -7   3      126.79      187.48     91.92 o 
  -2  -7   3     1057.07     1194.01    116.35 o 
  -1  -7   3       49.89       35.74     31.81 o 
   0  -7   3      440.55      429.23     53.93 o 
   1  -7   3      347.64      264.11     36.69 o 
   2  -7   3      324.94      346.71     39.86 o 
   3  -7   3      888.84      814.98     67.30 o 
   4  -7   3        0.14       31.24     26.13 o 
   5  -7   3      805.89      750.16     69.28 o 
   6  -7   3      887.76      940.03     99.59 o 
   7  -7   3      734.46      819.95     78.43 o 
   8  -7   3      399.00      589.34     71.04 o 
   9  -7   3      234.47      247.79     58.39 o 
  -4  -6   3      229.19      222.84     52.97 o 
  -3  -6   3     1841.45     2095.54    149.64 o 
  -2  -6   3      117.84      132.35     64.90 o 
  -1  -6   3     1121.69     1247.73     84.54 o 
   0  -6   3      942.57      999.75     60.79 o 
   1  -6   3      180.54      171.23     28.12 o 
   2  -6   3     4145.22     3892.42    106.05 o 
   3  -6   3     1153.12     1422.21    117.76 o 
   4  -6   3     6181.11     5670.91    165.69 o 
   5  -6   3      767.85      850.77     69.18 o 
   6  -6   3     1525.52     1794.97    105.88 o 
   7  -6   3      799.41      687.38     73.30 o 
   8  -6   3      240.33      232.01     49.70 o 
   9  -6   3      474.39      469.02     86.46 o 
  -5  -5   3      183.95      192.53     50.39 o 
  -4  -5   3      849.31      968.76     98.79 o 
  -3  -5   3       82.38       98.78     35.94 o 
  -2  -5   3      914.68      863.00     74.28 o 
  -1  -5   3      346.30      399.39     37.13 o 
   0  -5   3     1589.94     1483.46     72.51 o 
   1  -5   3      687.88      707.70     44.77 o 
   2  -5   3     1098.40     1073.51     51.63 o 
   3  -5   3     4238.27     4003.03    100.03 o 
   4  -5   3      749.98      758.07     58.09 o 
   5  -5   3    12917.81    14114.11    340.98 o 
   6  -5   3     1436.87     1433.55     93.15 o 
   7  -5   3     8108.93     8257.75    233.33 o 
   8  -5   3     1013.64     1111.99     91.41 o 
   9  -5   3     2422.73     2847.44    273.48 o 
  -6  -4   3      607.87      634.32     77.29 o 
  -5  -4   3      275.46      210.21     47.33 o 
  -4  -4   3      961.58     1006.83     79.33 o 
  -3  -4   3      959.22     1083.66     76.69 o 
  -2  -4   3       50.18       49.92     24.74 o 
  -1  -4   3     1555.52     1571.15     57.13 o 
   0  -4   3     4673.83     4279.94    101.50 o 
   1  -4   3     6360.67     6071.22    129.22 o 
   2  -4   3     8053.17     7216.55    147.02 o 
   3  -4   3     7716.52     7409.33    150.94 o 
   4  -4   3     4594.65     4703.85    136.77 o 
   5  -4   3      492.37      483.94    108.27 o 
   6  -4   3     2748.06     2742.18    107.73 o 
   7  -4   3      163.46      156.06     40.01 o 
   8  -4   3      917.77     1000.27    273.94 o 
   9  -4   3      300.05      317.29    177.47 o 
  -7  -3   3      691.61      997.74    116.59 o 
  -6  -3   3     1003.80      941.11     83.77 o 
  -5  -3   3      168.26      163.59     40.27 o 
  -4  -3   3     1894.76     1955.18     94.04 o 
  -3  -3   3      216.22      267.67     38.18 o 
  -2  -3   3     1690.32     1647.63     62.53 o 
  -1  -3   3     2519.16     2504.79     67.98 o 
   0  -3   3     1416.19     1597.88     48.58 o 
   1  -3   3    13102.49    12229.13    221.00 o 
   2  -3   3     3710.00     4150.25     90.88 o 
   3  -3   3    15647.12    17026.53    302.88 o 
   4  -3   3      298.66      360.16     28.68 o 
   5  -3   3     5505.06     5411.85    171.29 o 
   6  -3   3      301.78      202.15     50.01 o 
   7  -3   3     1161.11     1263.98    116.59 o 
   8  -3   3      232.85      245.33     63.71 o 
   9  -3   3      247.44      281.35     95.56 o 
  -8  -2   3      831.82      945.16     94.37 o 
  -7  -2   3       13.14       -3.30     43.90 o 
  -6  -2   3      818.38      850.25     78.35 o 
  -5  -2   3       47.68      -18.53     34.83 o 
  -4  -2   3        0.34      -10.99     19.78 o 
  -3  -2   3      135.94      116.89     57.18 o 
  -2  -2   3     3086.13     2906.62     71.49 o 
  -1  -2   3     7335.37     7045.98    136.12 o 
   0  -2   3     3227.82     3457.62    182.33 o 
   1  -2   3     8115.90     8196.07    150.56 o 
   2  -2   3     1029.08     1000.91     44.40 o 
   3  -2   3     3650.88     4050.81    146.20 o 
   4  -2   3     2889.22     2639.34     74.08 o 
   5  -2   3      988.85      995.94     54.82 o 
   6  -2   3     1519.33     1535.93    151.98 o 
   7  -2   3       13.50       -6.98     33.67 o 
   8  -2   3      550.94      554.56     87.11 o 
   9  -2   3      337.60      395.73    126.05 o 
  -8  -1   3      244.19      228.63     63.06 o 
  -7  -1   3      158.92      161.05     42.66 o 
  -6  -1   3       21.77       24.82     29.20 o 
  -5  -1   3     1466.22     1750.26     85.75 o 
  -4  -1   3      651.33      710.15     54.21 o 
  -3  -1   3     4062.11     3898.82     93.53 o 
  -2  -1   3     2124.75     1946.93     67.91 o 
   0  -1   3     8239.03     7405.76    156.86 o 
   1  -1   3      204.57      244.90     19.31 o 
   2  -1   3     6771.29     5990.84    119.12 o 
   3  -1   3      134.42      131.96     35.49 o 
   4  -1   3     1488.89     1433.13     60.82 o 
   5  -1   3     1665.67     1653.79     63.65 o 
   6  -1   3      285.17      264.56     42.32 o 
   7  -1   3     1251.27     1292.71    118.68 o 
   8  -1   3       15.27        9.29     46.10 o 
  -9   0   3      236.73      268.98     71.06 o 
  -8   0   3     2174.71     2055.45    184.75 o 
  -7   0   3      543.20      464.06     56.91 o 
  -6   0   3      664.12      624.34    112.85 o 
  -5   0   3        5.39      -16.63     16.63 o 
  -4   0   3       59.57       45.29     30.34 o 
  -3   0   3     3572.74     3316.56     76.41 o 
  -2   0   3      689.06      720.05     32.35 o 
  -1   0   3     7154.38     6841.02    219.85 o 
   0   0   3      391.86      469.37     24.70 o 
   1   0   3     4088.67     4946.36    131.34 o 
   2   0   3      506.49      449.04     42.03 o 
   3   0   3     2722.49     2651.19     72.18 o 
   4   0   3      243.06      241.78     27.48 o 
   5   0   3       94.96       98.10     48.22 o 
   6   0   3      750.09      731.18     67.74 o 
   7   0   3        7.22        8.40     40.45 o 
   8   0   3      606.02      670.59    128.32 o 
  -9   1   3      622.42      493.27    124.23 o 
  -8   1   3      565.95      518.43     79.47 o 
  -7   1   3     1691.56     1661.87    125.16 o 
  -6   1   3     2400.02     2304.75    101.99 o 
  -5   1   3     1318.11     1361.18     83.94 o 
  -4   1   3     5279.62     4818.50    122.61 o 
  -3   1   3      194.84      198.81     18.89 o 
  -2   1   3    18196.31    16892.37    288.19 o 
  -1   1   3       42.47       86.91     10.43 o 
   0   1   3     9349.53     8975.41    159.30 o 
   1   1   3     1721.74     1778.82     73.28 o 
   2   1   3     2426.10     2088.40     58.62 o 
   3   1   3     2489.79     2281.38     67.95 o 
   4   1   3     2867.98     2776.17    101.12 o 
   5   1   3      747.49      704.35     63.65 o 
   6   1   3      812.22      743.03     72.46 o 
   7   1   3      179.23       95.09     59.52 o 
 -10   2   3      404.59      551.45     97.17 o 
  -9   2   3      436.87      626.18    163.36 o 
  -8   2   3      591.84      405.01     70.74 o 
  -7   2   3       26.93       64.94     37.31 o 
  -6   2   3     1901.50     1789.54     94.32 o 
  -5   2   3      994.57      928.66     46.14 o 
  -4   2   3     5176.41     5173.93    195.07 o 
  -3   2   3     1720.90     2220.45    133.20 o 
  -2   2   3     5636.64     5971.82    115.07 o 
  -1   2   3     9704.81     8883.81    191.35 o 
   0   2   3     1728.02     1551.86     42.59 o 
   1   2   3     5894.56     5202.62    110.08 o 
   2   2   3      112.50      154.85     26.84 o 
   3   2   3     1668.96     1663.37     78.25 o 
   4   2   3     5092.73     5320.90    160.36 o 
   5   2   3     1704.50     1616.14    142.47 o 
   6   2   3     5890.39     5837.20    502.15 o 
   7   2   3     1005.36     1228.86    131.92 o 
 -10   3   3       94.24      186.06     68.28 o 
  -9   3   3      750.37      449.51     80.16 o 
  -8   3   3      169.67      116.90     45.34 o 
  -7   3   3     1902.45     1986.83     94.93 o 
  -6   3   3       44.96       57.86     23.81 o 
  -5   3   3     3217.39     3091.67     79.55 o 
  -4   3   3      768.40      767.83     34.73 o 
  -3   3   3     3984.46     4526.23    109.53 o 
  -2   3   3     1609.23     3210.86    269.84 o 
  -1   3   3      255.50      314.96     55.52 o 
   0   3   3     6466.92     5841.56    121.26 o 
   1   3   3     3054.98     2763.58     74.83 o 
   2   3   3     7136.65     6775.27    176.56 o 
   3   3   3      698.90      645.91     75.26 o 
   4   3   3     2133.18     2253.41    106.08 o 
   5   3   3      279.52      223.66     64.16 o 
   6   3   3      370.58      400.47     79.43 o 
 -10   4   3      136.61      154.45     68.26 o 
  -9   4   3      252.43      315.20     67.62 o 
  -8   4   3      923.70      783.43    149.25 o 
  -7   4   3     1224.66     1361.19     86.76 o 
  -6   4   3      792.56      888.37     87.49 o 
  -5   4   3     2773.57     2499.47     91.49 o 
  -4   4   3      240.53      223.91     23.67 o 
  -3   4   3     2979.06     3465.78     83.91 o 
  -2   4   3     1220.53     1122.55     54.12 o 
  -1   4   3      116.92       87.52     17.03 o 
   0   4   3       16.69       41.14     14.23 o 
   1   4   3      112.69      105.79     21.24 o 
   2   4   3      773.68      832.34    141.52 o 
   3   4   3      132.58      104.06     43.80 o 
   4   4   3      249.86      209.86     59.04 o 
   5   4   3      289.60      173.29     61.09 o 
 -10   5   3      616.39      617.52    215.23 o 
  -9   5   3     1042.16     1029.60    114.76 o 
  -8   5   3     1242.98     1280.89     94.93 o 
  -7   5   3     3295.84     3240.39    159.48 o 
  -6   5   3     3113.67     3168.83    115.08 o 
  -5   5   3     2505.43     2720.90    121.76 o 
  -4   5   3     4036.98     3971.97     98.00 o 
  -3   5   3      144.93      198.12     24.04 o 
  -2   5   3       54.82       66.21     16.50 o 
  -1   5   3       35.00        8.42     23.97 o 
   0   5   3     3657.73     3416.60    123.31 o 
   1   5   3        0.67        4.73     29.58 o 
   2   5   3     3186.48     3082.91    155.41 o 
   3   5   3      259.07      253.74     62.54 o 
   4   5   3     2187.67     2035.20    162.50 o 
   5   5   3      242.37      265.43     76.90 o 
 -10   6   3        2.70       62.47     70.08 o 
  -9   6   3     2788.96     2803.79    135.74 o 
  -8   6   3      327.44      300.40     50.62 o 
  -7   6   3     1140.32     1294.45     91.16 o 
  -6   6   3     2768.40     3102.89    154.97 o 
  -4   6   3     6865.66     6613.37    179.64 o 
  -3   6   3      149.34      354.93     80.09 o 
  -2   6   3     4008.66     3895.61    125.98 o 
  -1   6   3     2052.78     1866.16     84.28 o 
   0   6   3     1441.50     1409.51    181.11 o 
   1   6   3     3411.89     3146.16    157.33 o 
   2   6   3      905.70      869.55    106.93 o 
   3   6   3     1319.16     1293.89    129.31 o 
   4   6   3      211.10       79.34     63.06 o 
 -10   7   3      416.42      556.26     97.14 o 
  -9   7   3     2038.71     2088.26    129.60 o 
  -8   7   3     1417.66     1545.54    107.38 o 
  -7   7   3     1122.99     1025.22     95.14 o 
  -6   7   3      666.63      737.90     80.27 o 
  -5   7   3       11.46       96.90     30.67 o 
  -4   7   3       68.47       31.39     33.22 o 
  -3   7   3       74.81       50.19     27.45 o 
  -2   7   3      397.97      495.53     54.55 o 
  -1   7   3      172.05      181.78     44.56 o 
   0   7   3      822.22      778.65     93.43 o 
   1   7   3      110.10      126.48     74.63 o 
   2   7   3      979.23      926.58    120.59 o 
 -10   8   3       79.72       39.40     50.00 o 
  -9   8   3      449.68      414.04     63.68 o 
  -8   8   3      358.57      246.05     64.70 o 
  -7   8   3      309.05      439.25     80.76 o 
  -6   8   3      649.83      682.66     93.93 o 
  -5   8   3       88.91      112.86     47.94 o 
  -4   8   3      247.84      186.29     53.66 o 
  -3   8   3      241.39      232.26     56.82 o 
  -2   8   3      613.88      641.88     66.08 o 
  -1   8   3      689.43      625.62     85.52 o 
   0   8   3      435.25      434.62     76.88 o 
   1   8   3      536.61      591.97     96.66 o 
  -9   9   3       30.11       31.66     54.55 o 
  -8   9   3      806.92      669.41    141.06 o 
  -7   9   3      131.62      157.39     66.44 o 
  -6   9   3       10.05       11.41     43.43 o 
  -5   9   3     1144.50     1144.46    122.38 o 
  -4   9   3      150.39      151.48     57.23 o 
  -3   9   3     1397.32     1456.32    235.26 o 
  -2   9   3      807.60      598.84    128.32 o 
  -1   9   3     1518.73     1560.14    142.78 o 
   0   9   3      848.53      946.25    130.60 o 
  -8  10   3        1.36       12.78     54.52 o 
  -7  10   3      183.05      229.24     73.91 o 
  -6  10   3       83.30       33.78     55.59 o 
  -5  10   3       13.71       67.18     55.93 o 
  -4  10   3      297.20      210.19     68.65 o 
  -3  10   3      101.51        8.19     61.89 o 
   3 -10   4        2.55        9.66     53.09 o 
   4 -10   4       79.96      176.89     69.18 o 
   5 -10   4       82.23       70.32     86.00 o 
   6 -10   4       55.37       35.84     60.33 o 
   7 -10   4        7.45       21.55     62.54 o 
   0  -9   4      102.03       30.03     77.36 o 
   1  -9   4     1443.39     1776.48    207.50 o 
   2  -9   4     1255.16     1621.29    137.71 o 
   3  -9   4     3678.54     4332.90    240.26 o 
   4  -9   4     1386.09     1518.32    136.72 o 
   5  -9   4     4029.00     3987.40    258.46 o 
   6  -9   4      707.73      839.83    109.99 o 
   7  -9   4      878.59      747.17    121.50 o 
   8  -9   4      361.43      490.58     96.84 o 
  -2  -8   4     1802.84     1702.77    216.60 o 
  -1  -8   4        0.32       20.54     48.90 o 
   0  -8   4     5989.57     6801.56    259.66 o 
   1  -8   4       96.46       74.23     78.27 o 
   2  -8   4     4371.15     4478.83    194.96 o 
   3  -8   4        2.40        2.76     36.41 o 
   4  -8   4     2186.77     2475.98    158.35 o 
   5  -8   4      575.36      625.05     89.73 o 
   6  -8   4      570.07      532.20     85.22 o 
   7  -8   4     1060.17     1041.84    225.70 o 
   8  -8   4       20.49      -17.49     50.96 o 
   9  -8   4     1083.75      849.17    160.17 o 
  -3  -7   4      761.04      931.44    113.52 o 
  -2  -7   4      106.21      101.62    175.19 o 
  -1  -7   4     1474.03     1575.96    128.06 o 
   0  -7   4      230.81      210.79     52.76 o 
   1  -7   4     3122.96     3453.88    126.31 o 
   2  -7   4      255.94      242.27     40.84 o 
   3  -7   4     1658.25     1741.52    129.99 o 
   4  -7   4      386.78      362.99     64.65 o 
   5  -7   4      572.22      647.09    138.33 o 
   6  -7   4     1144.59     1188.57    114.50 o 
   7  -7   4      257.36      331.66    111.03 o 
   8  -7   4      603.08      634.15    164.73 o 
   9  -7   4       41.60       20.02     55.34 o 
  -5  -6   4      185.65      295.93     83.59 o 
  -4  -6   4     2108.73     2526.27    183.38 o 
  -3  -6   4       78.30       71.07     44.69 o 
  -2  -6   4     4879.82     4940.28    162.97 o 
  -1  -6   4       32.02       50.84     28.22 o 
   0  -6   4     4309.41     4248.01    116.65 o 
   1  -6   4       37.21       22.14     20.52 o 
   2  -6   4     2894.62     2409.94     79.40 o 
   3  -6   4        0.73      116.93     25.06 o 
   4  -6   4      852.13      931.27     70.71 o 
   5  -6   4       31.07      122.67     31.60 o 
   6  -6   4       33.95        7.38     33.01 o 
   7  -6   4      896.01      780.55     86.16 o 
   8  -6   4        2.09       57.63     39.05 o 
   9  -6   4      596.36      654.76     99.39 o 
  -6  -5   4     1062.18     1604.06    153.54 o 
  -5  -5   4       17.35       21.21     40.02 o 
  -4  -5   4     1884.64     2275.21    144.58 o 
  -3  -5   4      460.66      547.06     60.66 o 
  -2  -5   4     3483.20     3658.54    126.69 o 
  -1  -5   4     2870.91     3054.10     91.59 o 
   0  -5   4     3747.08     3808.03    101.32 o 
   1  -5   4     3471.63     3283.93     89.58 o 
   2  -5   4       47.39       77.86     34.42 o 
   3  -5   4     4251.13     3985.02    101.38 o 
   4  -5   4      891.21      852.67     62.96 o 
   5  -5   4     3326.09     3209.05    115.57 o 
   6  -5   4     1537.75     1664.86    100.22 o 
   7  -5   4      148.72      225.82     44.59 o 
   8  -5   4     1799.72     1741.12    310.79 o 
   9  -5   4      139.78      150.44     66.58 o 
  -6  -4   4       75.38      112.47     44.20 o 
  -5  -4   4     1132.89     1348.59    135.96 o 
  -4  -4   4      458.20      477.88     57.59 o 
  -3  -4   4     2393.50     2320.68     96.80 o 
  -2  -4   4     1731.87     1920.65     82.35 o 
  -1  -4   4     1990.73     2009.20     77.82 o 
   0  -4   4     5316.85     5327.43    119.50 o 
   1  -4   4      979.95     1154.33    109.91 o 
   2  -4   4     1885.09     1974.49     80.00 o 
   3  -4   4       52.60       47.43     15.42 o 
   4  -4   4     1058.64     1030.98     65.58 o 
   5  -4   4      628.73      603.69     53.97 o 
   6  -4   4     2862.61     2799.06    165.30 o 
   7  -4   4       29.62       72.16     33.54 o 
   8  -4   4     1638.88     1586.83    232.53 o 
   9  -4   4       93.41       62.96     59.96 o 
  -7  -3   4        6.43        1.73     39.34 o 
  -6  -3   4      440.67      487.08     65.50 o 
  -5  -3   4      377.49      395.19     54.23 o 
  -4  -3   4     1180.73     1402.53    104.66 o 
  -3  -3   4      214.70      230.30     34.81 o 
  -2  -3   4     2256.93     2254.23     66.73 o 
  -1  -3   4      207.50      203.99     22.19 o 
   0  -3   4     2028.68     2123.03     90.38 o 
   1  -3   4     4488.69     4037.82    120.59 o 
   2  -3   4     5585.15     5980.22    123.23 o 
   3  -3   4     4166.65     4076.13     94.93 o 
   4  -3   4     6648.30     6000.94    132.25 o 
   5  -3   4     1412.02     1345.40     72.17 o 
   6  -3   4     1165.54     1275.16     85.12 o 
   7  -3   4      593.45      570.15     80.07 o 
   8  -3   4       19.51        7.38     44.44 o 
   9  -3   4      105.65       38.66     55.44 o 
  -8  -2   4      165.08      184.99     51.92 o 
  -7  -2   4     2688.17     3170.23    136.86 o 
  -6  -2   4      250.30      194.46     43.14 o 
  -5  -2   4     5209.89     5773.41    173.04 o 
  -4  -2   4       19.13        0.76     23.85 o 
  -3  -2   4    10510.95    10936.71    210.06 o 
  -2  -2   4     1165.08     1151.00     50.31 o 
  -1  -2   4    13629.55    13142.24    235.25 o 
   0  -2   4     4466.98     4273.01    108.18 o 
   2  -2   4    13785.49    14560.83    259.34 o 
   3  -2   4     2073.05     2133.06     62.82 o 
   4  -2   4    14376.68    13348.77    254.33 o 
   5  -2   4     1062.62     1063.61     58.89 o 
   6  -2   4     5010.74     4859.65    195.31 o 
   7  -2   4      842.19      808.02     97.45 o 
   8  -2   4      757.54      717.85    126.96 o 
   9  -2   4      396.16      450.28     95.97 o 
  -8  -1   4      613.72      620.06     73.49 o 
  -7  -1   4      620.43      717.62     89.39 o 
  -6  -1   4     3073.27     3149.36    121.69 o 
  -5  -1   4      216.08      223.25     37.15 o 
  -4  -1   4     2286.49     2197.34    116.17 o 
  -3  -1   4     1455.76     1445.84     47.02 o 
  -2  -1   4     1698.21     1669.53     47.99 o 
  -1  -1   4    18445.98    17455.73    298.26 o 
   0  -1   4     8408.72     8575.07    183.29 o 
   1  -1   4    19517.25    20360.67    490.94 o 
   2  -1   4     3868.82     3714.08     85.41 o 
   3  -1   4     6648.74     6255.55    133.72 o 
   4  -1   4      827.37      739.75     45.28 o 
   5  -1   4     3073.16     3005.39     91.76 o 
   6  -1   4      188.52      115.81     38.24 o 
   7  -1   4      527.64      581.20     95.56 o 
   8  -1   4       33.98       39.94     50.73 o 
  -9   0   4        8.84       -7.84     42.82 o 
  -8   0   4       42.64       19.19     75.99 o 
  -7   0   4      140.08      106.40     35.05 o 
  -6   0   4      779.15      922.84    117.34 o 
  -5   0   4     1986.14     1825.37     98.40 o 
  -4   0   4      464.41      483.12     32.17 o 
  -3   0   4     3347.36     2934.64     71.47 o 
  -2   0   4      138.84      192.07     17.41 o 
  -1   0   4     2528.31     3717.98     88.14 o 
   0   0   4     1604.48     1642.81     63.84 o 
   1   0   4     3537.58     7782.92    204.57 o 
   2   0   4     2011.31     2032.10     61.70 o 
   3   0   4     2143.33     2071.59     71.26 o 
   4   0   4      583.96      557.45     41.01 o 
   5   0   4      220.16      166.06     37.85 o 
   6   0   4      608.36      738.23     70.05 o 
   7   0   4        0.13       15.03     42.06 o 
   8   0   4      218.08      222.59     71.27 o 
  -9   1   4      637.91      662.94     95.47 o 
  -8   1   4       16.20      -30.97     30.97 o 
  -7   1   4     1684.12     1561.74    107.46 o 
  -6   1   4      117.20       87.19     27.43 o 
  -5   1   4        1.81        1.80     13.17 o 
  -4   1   4       28.74       22.21     12.42 o 
  -3   1   4     3495.76     3444.04     79.37 o 
  -2   1   4     4365.94     5003.83    142.26 o 
  -1   1   4     3121.83     3329.63     70.11 o 
   0   1   4     7039.67     6749.15    126.70 o 
   1   1   4     4317.67     4583.55    219.90 o 
   2   1   4     3270.54     3112.04     79.52 o 
   3   1   4     1495.94     1416.87     55.76 o 
   4   1   4     1124.35     1283.18    121.85 o 
   5   1   4       39.60       49.62     31.80 o 
   6   1   4       10.53       28.32     34.99 o 
   7   1   4       13.41      -37.40     49.35 o 
 -10   2   4      671.92      694.80    222.06 o 
  -9   2   4       69.21      107.10     49.62 o 
  -8   2   4      761.83      843.17     95.52 o 
  -7   2   4     1499.68     1357.12    111.32 o 
  -6   2   4     1295.44     1338.47     85.46 o 
  -5   2   4     6337.95     6018.29    132.32 o 
  -4   2   4       67.81      107.28     16.17 o 
  -3   2   4    10755.77     9778.94    182.20 o 
  -2   2   4      871.01      821.61     31.86 o 
  -1   2   4    21800.55    20743.19    416.14 o 
   0   2   4     1018.54     1168.95    171.70 o 
   1   2   4     8979.21     8012.23    158.42 o 
   2   2   4     1495.39     1377.62     52.72 o 
   3   2   4     1180.58     1198.48    115.00 o 
   4   2   4     1166.70     1123.27     78.92 o 
   5   2   4      297.26      293.69     65.53 o 
   6   2   4      103.61      139.68     61.45 o 
   7   2   4        1.29       15.04     58.29 o 
 -10   3   4      133.71      125.65     61.43 o 
  -9   3   4      763.81      769.04    101.38 o 
  -8   3   4      140.08      103.14     44.72 o 
  -7   3   4      177.65      111.43     31.50 o 
  -6   3   4     1093.48     1011.20     74.46 o 
  -5   3   4        5.19       43.29     56.88 o 
  -4   3   4     6487.49     6400.75    133.09 o 
  -3   3   4        2.08       12.10     10.03 o 
  -2   3   4     8906.44     7706.80    148.68 o 
  -1   3   4       33.86       64.79     16.48 o 
   0   3   4    12613.52    11158.52    209.36 o 
   1   3   4       99.20       84.89     22.84 o 
   2   3   4     5195.27     4939.40    119.74 o 
   3   3   4      103.78      134.03     43.49 o 
   4   3   4      481.18      517.79     78.50 o 
   5   3   4      388.32      434.89     88.28 o 
   6   3   4      109.56      116.82     75.54 o 
 -10   4   4      143.70      202.62     66.66 o 
  -9   4   4       21.00       32.19     43.99 o 
  -8   4   4      549.59      413.69    129.23 o 
  -7   4   4      118.17       86.49     30.13 o 
  -6   4   4      633.02      646.76     57.10 o 
  -5   4   4     2115.52     2358.15     88.73 o 
  -4   4   4      969.10     1010.57     43.10 o 
  -3   4   4     5067.23     5680.77    122.24 o 
  -2   4   4     2741.84     3388.56    129.65 o 
  -1   4   4     3662.92     3302.36     81.64 o 
   0   4   4       79.95      120.89     25.61 o 
   1   4   4     4166.59     3994.79    136.76 o 
   2   4   4      625.33      394.55     62.74 o 
   3   4   4     3067.99     2929.03    153.74 o 
   4   4   4      276.59      335.07     68.78 o 
   5   4   4      579.99      673.20     99.65 o 
 -10   5   4       17.06       20.68     48.86 o 
  -9   5   4       72.69       91.03     50.24 o 
  -8   5   4     1556.97     1863.70    113.99 o 
  -7   5   4      562.15      596.26     61.25 o 
  -6   5   4     7064.33     6482.80    182.10 o 
  -5   5   4      232.17      225.14     34.91 o 
  -4   5   4    15914.03    14736.50    276.87 o 
  -3   5   4       14.91       31.29     14.89 o 
  -2   5   4    18375.47    16526.43    361.49 o 
  -1   5   4      104.32       90.58     25.05 o 
   0   5   4     5459.47     4856.56    146.78 o 
   1   5   4       42.28       61.12     39.13 o 
   2   5   4      247.06      323.98     67.80 o 
   3   5   4      764.80      693.32    130.14 o 
   4   5   4        3.87       31.86     49.63 o 
 -10   6   4      435.99      451.88    138.79 o 
  -9   6   4      235.17      235.12     51.05 o 
  -8   6   4     1102.17     1189.14     90.28 o 
  -7   6   4     1772.50     1684.79    102.13 o 
  -6   6   4     3397.14     3542.40    127.06 o 
  -5   6   4     1565.23     1482.66     81.87 o 
  -4   6   4     2473.95     2244.64    119.61 o 
  -3   6   4      102.44      102.52     29.11 o 
  -2   6   4       40.32       46.05     30.38 o 
  -1   6   4      471.65      502.54     52.70 o 
   0   6   4       57.89       25.11     31.51 o 
   1   6   4      895.28      766.22    161.54 o 
   2   6   4      142.29      133.30     52.99 o 
   3   6   4      337.64      455.92     96.01 o 
 -10   7   4      257.94      220.36     78.72 o 
  -9   7   4      133.64       81.07     45.28 o 
  -8   7   4      527.54      756.48    122.86 o 
  -7   7   4       40.26       20.35     29.59 o 
  -6   7   4        2.77      126.61     41.85 o 
  -5   7   4      558.42      627.23     80.41 o 
  -4   7   4      774.46      822.72    124.68 o 
  -3   7   4     3085.24     3029.04    114.06 o 
  -2   7   4      437.45      364.45     78.41 o 
  -1   7   4     1721.12     1760.25    152.70 o 
   0   7   4      865.55      739.86    150.16 o 
   1   7   4      305.48      236.00     72.35 o 
   2   7   4     1090.64      799.62    105.52 o 
 -10   8   4      342.82      296.54     82.60 o 
  -9   8   4       67.70       47.04     54.85 o 
  -8   8   4     2761.70     2954.82    169.07 o 
  -7   8   4        2.48       37.05     44.59 o 
  -6   8   4     3226.65     3315.27    173.02 o 
  -5   8   4       42.74       11.96     36.73 o 
  -4   8   4      820.38      930.30    119.68 o 
  -3   8   4      847.58      703.72     87.80 o 
  -2   8   4      314.90      329.97     52.25 o 
  -1   8   4      768.18      892.64    103.75 o 
   0   8   4       52.00       39.31     47.14 o 
   1   8   4      546.20      422.28     92.95 o 
  -9   9   4     1049.67      968.28    123.60 o 
  -8   9   4       21.83       -3.62     48.51 o 
  -7   9   4     1731.83     1655.64    148.88 o 
  -6   9   4       13.99      -29.14     41.81 o 
  -5   9   4     1478.19     1670.89    186.57 o 
  -4   9   4       32.85      -18.23     39.48 o 
  -3   9   4      203.38      159.81     59.46 o 
  -2   9   4      311.49      323.08    101.02 o 
  -1   9   4       83.00       73.96     56.31 o 
  -8  10   4      125.63      151.58     68.71 o 
  -7  10   4      202.53      188.98     68.43 o 
  -6  10   4      415.02      514.49     95.18 o 
  -5  10   4       34.41      -16.68     51.17 o 
  -4  10   4      970.19     1082.32    126.77 o 
  -3  10   4      302.12      114.67     88.28 o 
   2 -10   5      453.13      702.58    151.07 o 
   3 -10   5      219.39      263.96    104.20 o 
   4 -10   5       28.65       68.30     63.37 o 
   5 -10   5      938.50     1084.93    132.52 o 
   6 -10   5        3.93       49.14     64.61 o 
   0  -9   5      673.00      665.16    138.33 o 
   1  -9   5       29.13       30.03     69.17 o 
   2  -9   5     1869.27     2161.93    341.28 o 
   3  -9   5       20.51       19.70     57.79 o 
   4  -9   5      484.91      630.67     92.91 o 
   5  -9   5      521.32      482.00     87.51 o 
   6  -9   5        6.05      -12.82     51.43 o 
   7  -9   5     1561.21     1502.38    151.16 o 
   8  -9   5       21.29      134.94     65.12 o 
  -2  -8   5      791.78      752.92    105.82 o 
  -1  -8   5       41.33       99.05     54.68 o 
   0  -8   5      704.69      816.14    114.22 o 
   1  -8   5      373.67      365.33     69.02 o 
   2  -8   5       83.47       87.32     45.64 o 
   3  -8   5     2021.69     2038.59    149.94 o 
   4  -8   5      363.08      331.67     69.12 o 
   5  -8   5     1635.00     1575.93    286.22 o 
   6  -8   5      788.31      836.41    117.40 o 
   7  -8   5      423.16      441.07    101.02 o 
   8  -8   5      105.23       83.17     60.17 o 
  -3  -7   5       48.56       46.94     50.24 o 
  -2  -7   5       14.57        6.30     44.64 o 
  -1  -7   5     1283.62     1261.98    137.88 o 
   0  -7   5      236.90      221.33     55.60 o 
   1  -7   5     5396.14     5841.88    178.09 o 
   2  -7   5       51.71        2.03     27.23 o 
   3  -7   5     3503.68     3510.06    238.90 o 
   4  -7   5       69.43       29.17     53.24 o 
   5  -7   5     1318.60     1814.44    138.54 o 
   6  -7   5      245.82      200.95     55.32 o 
   7  -7   5      158.54      208.02     62.04 o 
   8  -7   5      232.17      237.35     73.15 o 
   9  -7   5      184.28      144.30     70.57 o 
  -5  -6   5      155.64      226.61     77.22 o 
  -4  -6   5     2057.39     2473.58    180.50 o 
  -3  -6   5      484.34      492.44     78.59 o 
  -2  -6   5     2023.59     2107.63    273.94 o 
  -1  -6   5       95.70       63.38     39.24 o 
   0  -6   5     2220.52     1966.96    139.07 o 
   1  -6   5      911.89      950.54     77.96 o 
   2  -6   5     3555.46     3486.34    119.58 o 
   3  -6   5     1307.11     1379.42    229.80 o 
   4  -6   5     1284.46     1544.65    118.86 o 
   5  -6   5      847.17      973.75    126.50 o 
   6  -6   5      130.33      227.49     56.34 o 
   7  -6   5      845.92      901.67    173.37 o 
   8  -6   5        1.47       30.55     47.86 o 
   9  -6   5      245.85      179.29     99.20 o 
  -6  -5   5      301.52      291.09     80.32 o 
  -5  -5   5     1144.78     1298.15    129.99 o 
  -4  -5   5      316.60      218.22     62.97 o 
  -3  -5   5     6434.40     6666.01    195.56 o 
  -2  -5   5     1157.33     1270.99    124.75 o 
  -1  -5   5    12946.40    12430.96    248.56 o 
   0  -5   5     1064.05     1221.29    121.11 o 
   1  -5   5    10321.68     9658.17    232.77 o 
   2  -5   5     2344.56     2410.68     96.68 o 
   3  -5   5     4154.38     4483.66    143.44 o 
   4  -5   5      863.50     1117.79     77.17 o 
   5  -5   5      191.25      237.53     40.85 o 
   6  -5   5      221.87      168.63     51.11 o 
   7  -5   5      424.16      372.98     56.85 o 
   8  -5   5      526.87      522.28     86.76 o 
   9  -5   5      479.32      585.54    103.12 o 
  -6  -4   5     1064.69     1342.15    106.54 o 
  -5  -4   5      879.56      931.84     90.76 o 
  -4  -4   5     1759.42     1882.78    104.46 o 
  -3  -4   5      513.93      582.53     58.33 o 
  -2  -4   5     3795.76     3957.85    124.05 o 
  -1  -4   5      584.06      555.86     39.35 o 
   0  -4   5     7228.56     6858.55    145.30 o 
   1  -4   5      972.17      994.91     58.85 o 
   2  -4   5     4047.13     4125.89     98.65 o 
   4  -4   5     1809.26     1925.19     81.00 o 
   5  -4   5      928.26     1102.15     74.69 o 
   6  -4   5      743.33      673.14     63.44 o 
   7  -4   5     1108.06     1145.92     89.87 o 
   8  -4   5       22.97       51.69     53.12 o 
   9  -4   5     1264.10     1217.18    277.58 o 
  -7  -3   5        0.13       51.20     43.32 o 
  -6  -3   5       52.45       96.82     49.21 o 
  -5  -3   5     1284.01     1451.86    102.81 o 
  -4  -3   5     1131.91     1185.80    107.46 o 
  -3  -3   5     3616.23     3691.76    121.30 o 
  -2  -3   5     2745.38     2613.01     74.36 o 
  -1  -3   5     6768.77     6864.65    142.46 o 
   0  -3   5     2845.10     3024.39    117.83 o 
   1  -3   5    10548.71     9960.24    225.76 o 
   2  -3   5     1050.46     1245.96     44.03 o 
   3  -3   5     1528.07     1674.69     55.19 o 
   4  -3   5      429.36     1224.97    128.32 o 
   5  -3   5       20.04       69.98     30.01 o 
   6  -3   5     2592.84     2278.77    100.45 o 
   7  -3   5        0.47       -6.11     40.30 o 
   8  -3   5     1327.72     1479.09    136.75 o 
   9  -3   5        0.01      107.53     63.33 o 
  -8  -2   5       76.77      261.39    170.64 o 
  -7  -2   5      471.91      596.17    101.02 o 
  -6  -2   5      950.77     1085.97     85.44 o 
  -5  -2   5      435.55      431.77     51.91 o 
  -4  -2   5     6194.28     6310.40    173.25 o 
  -3  -2   5      587.79      631.81     38.54 o 
  -2  -2   5     7463.38     7027.53    143.33 o 
  -1  -2   5      247.44      244.41     22.15 o 
   0  -2   5     2754.97     2463.20     76.87 o 
   1  -2   5      369.46     1039.72     60.45 o 
   2  -2   5     2258.08     2275.62     65.94 o 
   3  -2   5       18.64       82.65     16.68 o 
   4  -2   5      248.70      250.67     42.62 o 
   5  -2   5      342.68      407.12     39.95 o 
   6  -2   5      108.53      160.36     49.87 o 
   7  -2   5       73.32       49.79    113.76 o 
   8  -2   5       94.30      116.86    108.30 o 
  -8  -1   5     1447.18     1295.52    102.58 o 
  -7  -1   5      298.36      335.74     61.12 o 
  -6  -1   5     5344.62     5071.78    161.64 o 
  -5  -1   5      799.14      867.52     89.71 o 
  -4  -1   5     8367.28     8179.00    201.22 o 
  -3  -1   5     2685.62     2643.53     70.23 o 
  -2  -1   5    16088.63    15090.01    268.11 o 
  -1  -1   5     2174.40     2076.95     51.87 o 
   0  -1   5    24201.37    22470.04    379.94 o 
   1  -1   5      442.58      522.92     29.25 o 
   2  -1   5     1952.77     1856.91     56.31 o 
   3  -1   5     1084.12     1173.96     53.93 o 
   4  -1   5      722.12      716.61     56.75 o 
   5  -1   5     1966.99     2073.80     77.10 o 
   6  -1   5     1129.30     1115.38     85.46 o 
   7  -1   5      812.45      780.51    100.45 o 
   8  -1   5      877.47      994.23    132.87 o 
  -9   0   5      289.68      223.30     68.91 o 
  -8   0   5      480.13      464.38     89.64 o 
  -7   0   5     2585.90     2430.85    129.61 o 
  -6   0   5      520.36      452.52     51.64 o 
  -5   0   5    11682.45    11146.83    260.66 o 
  -4   0   5      702.72      826.77     56.50 o 
  -3   0   5    10714.79     9648.00    211.85 o 
  -2   0   5       96.63       88.74     15.51 o 
  -1   0   5     3160.68     3872.93     81.67 o 
   0   0   5    10162.13    10819.91    194.74 o 
   1   0   5     2049.08     2191.73     58.73 o 
   2   0   5    11240.57    10458.98    201.15 o 
   3   0   5       39.57       71.97     20.91 o 
   4   0   5     4646.69     4703.31    120.14 o 
   5   0   5      249.27      206.84     41.55 o 
   6   0   5     1764.69     1968.60    145.89 o 
   7   0   5      157.41      149.32     58.82 o 
  -9   1   5       73.17       10.11     44.08 o 
  -8   1   5     1219.50     1241.74    118.15 o 
  -7   1   5      974.79      991.65     76.97 o 
  -6   1   5     3578.76     3357.91    137.71 o 
  -5   1   5     6753.59     6379.93    140.81 o 
  -4   1   5    11965.51    10993.01    210.09 o 
  -3   1   5     8961.65     8510.60    164.33 o 
  -2   1   5    11796.26    13988.97    246.98 o 
  -1   1   5     1429.16     1458.29     41.38 o 
   0   1   5     2267.03     2027.09     52.51 o 
   1   1   5     2198.74     1949.00     58.08 o 
   2   1   5      200.45      234.70     33.63 o 
   3   1   5     1382.78     1339.65     59.11 o 
   4   1   5        0.89       16.97     23.28 o 
   5   1   5      248.32      269.59     45.34 o 
   6   1   5       77.86       99.93     94.65 o 
   7   1   5      155.14      173.83     97.38 o 
 -10   2   5       47.83       96.91     61.04 o 
  -9   2   5     3119.32     3374.35    236.17 o 
  -8   2   5        3.36      -12.69     33.14 o 
  -7   2   5     4595.99     4258.44    177.61 o 
  -6   2   5      666.05      666.54     67.12 o 
  -5   2   5     1471.40     1450.59     53.61 o 
  -4   2   5       92.20      101.35     21.41 o 
  -3   2   5       53.95      416.82     60.98 o 
  -2   2   5     3457.06     3752.78     82.96 o 
   0   2   5     2779.17     2857.87    105.06 o 
   1   2   5        1.10        2.70     11.31 o 
   2   2   5     3369.04     3190.47     87.85 o 
   3   2   5       50.10       60.91     24.87 o 
   4   2   5     1477.13     1237.71    109.01 o 
   5   2   5       32.38        9.41     60.07 o 
   6   2   5       70.10       56.86     53.95 o 
 -10   3   5      126.80        1.37     52.13 o 
  -9   3   5      364.82      309.31    146.98 o 
  -8   3   5       37.58       -7.60     34.13 o 
  -7   3   5      173.72      158.47     53.01 o 
  -6   3   5     3244.22     2883.42    103.50 o 
  -5   3   5      488.93      424.05     33.11 o 
  -4   3   5     6972.24     6912.59    143.44 o 
  -3   3   5      104.46      129.11     17.01 o 
  -2   3   5     5021.08     6175.79    148.56 o 
  -1   3   5     2932.27     3059.85     95.57 o 
   0   3   5     5721.22     5051.79    117.70 o 
   1   3   5     2585.55     2225.57     84.47 o 
   2   3   5     1608.62     1559.20    108.27 o 
   3   3   5     1843.51     1860.77    135.10 o 
   4   3   5       17.48       17.72     39.51 o 
   5   3   5      878.62      736.24    100.94 o 
   6   3   5        8.97      -25.82     52.19 o 
 -10   4   5      621.34      596.73     96.17 o 
  -9   4   5      160.74      155.88     56.53 o 
  -8   4   5     1388.86     1291.72    114.20 o 
  -7   4   5      103.56       66.48     27.71 o 
  -6   4   5      327.98      414.96     57.75 o 
  -5   4   5     1857.09     3762.02    212.50 o 
  -4   4   5       40.54       53.35     15.79 o 
  -3   4   5     4022.99     4724.19    107.66 o 
  -2   4   5      420.90      450.69     36.52 o 
  -1   4   5     2537.30     2180.30     94.02 o 
   0   4   5     1237.72     1146.96     66.96 o 
   1   4   5     2759.68     2629.69    100.23 o 
   2   4   5      271.69      210.08     67.80 o 
   3   4   5      771.48      705.39     88.19 o 
   4   4   5        7.12       28.45     46.36 o 
   5   4   5       10.74      -12.59     52.25 o 
 -10   5   5      169.42       62.80     54.70 o 
  -9   5   5      524.32      492.67     83.32 o 
  -8   5   5      518.83      495.06     60.99 o 
  -7   5   5      658.81      565.39     73.52 o 
  -6   5   5      329.61      314.03     41.87 o 
  -5   5   5       21.62       26.12     24.52 o 
  -4   5   5     1162.77     1598.74     71.54 o 
  -3   5   5      120.03      188.66     59.27 o 
  -2   5   5     1692.81     1652.04     77.91 o 
  -1   5   5       35.88       35.25     21.17 o 
   0   5   5      370.96      349.55     44.73 o 
   1   5   5       35.04        7.26     32.52 o 
   2   5   5      339.92      301.00     65.77 o 
   3   5   5      236.55      317.23     71.35 o 
   4   5   5      361.03      297.10     76.91 o 
 -10   6   5      544.25      570.14    125.59 o 
  -9   6   5      332.22      351.61     78.16 o 
  -8   6   5      261.93      229.16     45.91 o 
  -7   6   5     2062.70     2012.52    203.40 o 
  -6   6   5      452.35      403.71     48.81 o 
  -5   6   5     5226.08     4820.52    319.89 o 
  -4   6   5        9.52       72.12     30.57 o 
  -3   6   5     9829.16     8706.41    224.02 o 
  -2   6   5      299.53      352.13     45.44 o 
  -1   6   5    12000.41    10887.46    273.63 o 
   0   6   5        1.93       19.85     35.36 o 
   1   6   5     4222.08     3970.81    248.00 o 
   2   6   5       13.58      -19.13     40.56 o 
   3   6   5      234.94      194.87     69.47 o 
 -10   7   5        4.07       21.77     53.71 o 
  -9   7   5     1000.06     1023.95    158.12 o 
  -8   7   5      860.01      906.02     85.42 o 
  -7   7   5     1231.48     1209.43    119.31 o 
  -6   7   5     5234.02     5194.62    362.21 o 
  -5   7   5     2482.68     2125.47    126.70 o 
  -4   7   5     6395.76     5789.79    225.88 o 
  -3   7   5     1359.54     1321.47     87.78 o 
  -2   7   5     1945.27     1761.66     97.42 o 
  -1   7   5       18.20       -9.50     27.02 o 
   0   7   5      766.54      592.48     86.34 o 
   1   7   5      322.99      256.78     65.77 o 
   2   7   5      228.52       56.91     59.09 o 
 -10   8   5       68.16       66.21     60.79 o 
  -9   8   5      149.83       47.83     56.43 o 
  -8   8   5       23.33       25.38     47.30 o 
  -7   8   5      149.74      151.73     54.04 o 
  -6   8   5      462.82      402.33    166.55 o 
  -5   8   5     1058.01      955.20    106.73 o 
  -4   8   5      117.29      153.29     50.51 o 
  -3   8   5     1934.01     2087.61    163.36 o 
  -2   8   5      281.82      283.00     57.28 o 
  -1   8   5      404.74      463.45    138.33 o 
   0   8   5      254.67      171.38     62.72 o 
  -9   9   5       18.78        9.63     56.93 o 
  -8   9   5     1293.60     1198.10    132.45 o 
  -7   9   5      666.30      615.82     95.78 o 
  -6   9   5      680.22      718.91    100.17 o 
  -5   9   5     1291.99     1235.66    125.13 o 
  -4   9   5      446.14      451.66     81.40 o 
  -3   9   5      332.66      319.74     73.66 o 
  -2   9   5      718.98      619.77    139.24 o 
  -1   9   5       75.48       80.68     60.15 o 
  -7  10   5      133.12       21.86     57.26 o 
  -6  10   5     2125.53     2475.29    194.98 o 
  -5  10   5      405.89      467.28     89.41 o 
  -4  10   5     1586.92     1969.11    233.44 o 
   2 -10   6       33.36       65.53     90.10 o 
   3 -10   6      186.33      119.60     69.18 o 
   4 -10   6      335.06      417.34     90.07 o 
   5 -10   6      124.43       83.13     68.18 o 
   6 -10   6      428.84      370.77     89.85 o 
   0  -9   6      337.71      285.41     77.83 o 
   1  -9   6       27.34      101.93     81.00 o 
   2  -9   6      199.07      237.63     68.42 o 
   3  -9   6        0.12        7.70     48.23 o 
   4  -9   6        3.89      -16.02     46.01 o 
   5  -9   6      286.83      224.96     68.53 o 
   6  -9   6      151.84       84.24     60.98 o 
   7  -9   6      330.72      306.20    121.95 o 
  -2  -8   6     1281.34     1559.65    150.58 o 
  -1  -8   6      304.87      200.66     61.04 o 
   0  -8   6      609.02      467.56     79.73 o 
   1  -8   6      871.41      829.23     79.65 o 
   2  -8   6        1.57       51.84     46.33 o 
   3  -8   6     2516.66     2540.56    159.63 o 
   4  -8   6      459.59      524.65    149.25 o 
   5  -8   6     1065.15     1189.98    124.02 o 
   6  -8   6     1803.12     1615.82    145.94 o 
   7  -8   6      169.54      173.59     64.99 o 
   8  -8   6     2876.30     3094.90    256.64 o 
  -3  -7   6     1172.45     1143.64    124.51 o 
  -2  -7   6      137.35      238.44     65.00 o 
  -1  -7   6     1078.26     1153.42    130.60 o 
   0  -7   6      252.88      254.56     69.17 o 
   1  -7   6       31.80       13.01     29.27 o 
   2  -7   6      624.36      680.98     69.66 o 
   3  -7   6     2119.54     1993.68    226.16 o 
   4  -7   6     2476.77     2622.74    188.39 o 
   5  -7   6     2788.78     2567.28    148.95 o 
   6  -7   6     2058.84     2045.24    171.10 o 
   7  -7   6      955.66      924.15    112.13 o 
   8  -7   6      610.11      537.06     92.30 o 
  -5  -6   6        1.70       72.27     64.99 o 
  -4  -6   6      162.41      292.93     86.91 o 
  -3  -6   6        0.18      -13.22     38.49 o 
  -2  -6   6      152.81      100.84     46.36 o 
  -1  -6   6      487.30      541.78     75.09 o 
   0  -6   6      150.05      178.25     61.75 o 
   1  -6   6     1642.63     1437.51    112.72 o 
   2  -6   6      148.66      184.62     76.76 o 
   3  -6   6      995.27      941.81     94.59 o 
   4  -6   6        2.63      178.21     48.21 o 
   5  -6   6      497.97      482.55     81.91 o 
   6  -6   6       11.05       24.75     45.50 o 
   7  -6   6      263.75      270.67     85.09 o 
   8  -6   6       21.85       55.50     50.79 o 
  -6  -5   6      129.41      229.13     77.74 o 
  -5  -5   6     1052.77     1320.54    192.48 o 
  -4  -5   6      159.90       90.55     52.37 o 
  -3  -5   6     2363.44     2656.25    150.62 o 
  -2  -5   6      848.72     1001.38     97.87 o 
  -1  -5   6      383.16      439.73     47.75 o 
   0  -5   6      354.35      404.91     50.82 o 
   1  -5   6      172.82      184.58     33.99 o 
   2  -5   6      882.90      811.83     60.88 o 
   3  -5   6      117.48      137.90     36.53 o 
   4  -5   6     1959.87     1977.82    113.58 o 
   5  -5   6      309.05      180.21     47.94 o 
   6  -5   6     1288.56     1161.25    111.64 o 
   7  -5   6      271.35      306.56     64.84 o 
   8  -5   6      712.18      609.76    141.06 o 
  -6  -4   6      734.97      952.13    115.06 o 
  -5  -4   6     2024.40     2444.10    171.94 o 
  -4  -4   6      963.31      991.93    100.39 o 
  -3  -4   6      101.94       63.88     27.97 o 
  -2  -4   6     4023.84     3997.53    124.35 o 
  -1  -4   6     3244.72     3195.67     87.31 o 
   0  -4   6     7064.20     6397.24    169.49 o 
   1  -4   6     6014.19     5509.54    138.66 o 
   2  -4   6     4493.37     6213.27    221.60 o 
   3  -4   6     9540.87     8758.48    180.46 o 
   4  -4   6     1427.60     1677.31     80.17 o 
   5  -4   6     4251.62     4251.30    139.22 o 
   6  -4   6        6.53       63.93     32.27 o 
   7  -4   6      822.94      838.70     98.58 o 
   8  -4   6      439.38      516.65     90.09 o 
  -7  -3   6     1130.27     1498.62    114.98 o 
  -6  -3   6      694.98      714.47     74.94 o 
  -5  -3   6     3803.01     4087.69    145.70 o 
  -4  -3   6     1584.42     1727.56    136.16 o 
  -3  -3   6     3555.14     3499.01    114.83 o 
  -2  -3   6        4.07       -2.40     13.72 o 
  -1  -3   6     3180.54     3008.47     77.83 o 
   0  -3   6     1063.03     1162.73     88.08 o 
   1  -3   6     3329.98     3572.05    206.35 o 
   2  -3   6     1122.32     1026.94     60.16 o 
   3  -3   6      636.54      632.22     39.77 o 
   4  -3   6     2240.98     2026.99     72.90 o 
   5  -3   6       63.31       73.72     28.75 o 
   6  -3   6     1525.52     1576.57     99.47 o 
   7  -3   6       19.02      -24.80     37.95 o 
   8  -3   6      547.58      635.87    161.99 o 
  -8  -2   6      110.47      139.11     51.36 o 
  -7  -2   6      277.16      282.82     74.17 o 
  -6  -2   6       95.32      125.22     40.29 o 
  -5  -2   6        3.81        1.01     24.00 o 
  -4  -2   6     1625.18     1626.95     84.32 o 
  -3  -2   6       12.30        6.48     12.92 o 
  -2  -2   6     2573.48     2539.40     69.06 o 
  -1  -2   6      248.01      313.24     32.85 o 
   0  -2   6     2935.71     2925.41     88.99 o 
   1  -2   6      483.68      677.92     30.93 o 
   2  -2   6     5081.48     5666.36    122.08 o 
   4  -2   6      687.22      750.87     48.75 o 
   5  -2   6     1069.84     1117.20     65.50 o 
   6  -2   6       61.75      101.50     98.74 o 
   7  -2   6     2139.95     2128.67    158.76 o 
   8  -2   6       63.37       32.01     59.16 o 
  -8  -1   6      390.54      359.96     71.65 o 
  -7  -1   6      472.48      560.16     63.95 o 
  -6  -1   6      514.86      521.45     60.28 o 
  -5  -1   6     1713.84     1813.21     87.12 o 
  -4  -1   6        2.58        7.73     13.51 o 
  -3  -1   6    10433.60     9783.15    190.34 o 
  -2  -1   6      568.12      655.53     34.02 o 
  -1  -1   6    13069.74    12306.68    221.74 o 
   0  -1   6     2124.31     2400.54     64.37 o 
   1  -1   6     4586.99     5017.57    107.62 o 
   2  -1   6     7014.81     7319.85    151.42 o 
   3  -1   6     1502.14     1341.90     54.63 o 
   4  -1   6     4114.27     3844.25    117.44 o 
   5  -1   6        0.82       17.20     26.01 o 
   6  -1   6      721.42      781.80    134.69 o 
   7  -1   6      573.90      669.44    128.78 o 
   8  -1   6      144.25      268.47    121.04 o 
  -9   0   6     1366.78     1518.01    144.45 o 
  -8   0   6       30.30       50.58     43.41 o 
  -7   0   6     2321.75     2292.73    109.97 o 
  -6   0   6     1160.30     1197.55     80.75 o 
  -5   0   6     3769.07     3712.14    118.64 o 
  -4   0   6     3403.00     3170.28     91.29 o 
  -3   0   6      983.62     1040.15     93.27 o 
  -2   0   6     9301.04     8274.82    158.75 o 
  -1   0   6      194.99      490.09     30.55 o 
   0   0   6     5130.88     5390.49    110.95 o 
   1   0   6     1347.58     1836.39     56.88 o 
   2   0   6       40.08       40.55     18.65 o 
   3   0   6       55.60       24.40     16.74 o 
   4   0   6      158.61      146.05     27.63 o 
   5   0   6     1284.69     1394.87     92.67 o 
   6   0   6       11.10        1.52     32.58 o 
   7   0   6      930.30     1108.48    178.38 o 
  -9   1   6      139.30      102.29     52.42 o 
  -8   1   6      560.68      563.94     90.10 o 
  -7   1   6      103.29      101.61     32.00 o 
  -6   1   6     1645.11     1623.23     84.62 o 
  -5   1   6      138.88      153.21     22.61 o 
  -4   1   6     8346.95     7783.98    159.91 o 
  -3   1   6     1766.18     1885.81     71.89 o 
  -2   1   6     5542.27     5391.73    112.39 o 
  -1   1   6     1639.80     2311.20     59.90 o 
   0   1   6      326.70     1917.55    111.94 o 
   1   1   6      730.97      650.56     35.96 o 
   2   1   6        9.14       60.77     41.86 o 
   3   1   6     1676.23     1762.06     66.76 o 
   4   1   6      317.45      259.00     42.71 o 
   5   1   6      760.26      736.89     91.27 o 
   6   1   6      717.29      844.45    105.14 o 
   7   1   6      331.02      529.67    132.87 o 
 -10   2   6      114.24      140.87     62.74 o 
  -9   2   6      747.40      775.33    111.49 o 
  -8   2   6       18.32      -10.40     33.39 o 
  -7   2   6     1624.46     1651.55    238.44 o 
  -6   2   6      361.60      386.72     38.09 o 
  -5   2   6     2930.41     2752.66    129.00 o 
  -4   2   6     7064.78     6749.17    166.09 o 
  -3   2   6     9271.38     9035.47    175.29 o 
  -2   2   6     9890.80    10943.22    277.02 o 
  -1   2   6     5962.85     5254.17    157.08 o 
   0   2   6     1679.46     1820.21     70.05 o 
   1   2   6       56.19       41.30     13.83 o 
   2   2   6      885.15      924.26     66.52 o 
   3   2   6      519.04      601.94     74.31 o 
   4   2   6      401.07      426.61     70.62 o 
   5   2   6      684.65      491.35    145.61 o 
   6   2   6       65.18       44.47     63.71 o 
 -10   3   6     3161.43     3493.27    356.30 o 
  -9   3   6      413.92      336.19     72.68 o 
  -8   3   6    10656.04     9751.46    324.01 o 
  -7   3   6      993.44     1077.11     78.24 o 
  -6   3   6    16287.07    14859.97    337.92 o 
  -5   3   6       85.02      112.83     21.02 o 
  -4   3   6     6949.72     6506.87    138.48 o 
  -3   3   6      959.82      927.41     40.58 o 
  -2   3   6      292.39      240.66     31.26 o 
  -1   3   6     2831.63     2760.29    124.20 o 
   0   3   6      211.69      220.24     56.43 o 
   1   3   6     1229.91     1009.01     86.54 o 
   2   3   6     1524.20     1385.14    227.07 o 
   3   3   6     1086.53     1238.99    115.40 o 
   4   3   6     1367.66     1452.51    140.15 o 
   5   3   6      524.80      719.57    101.74 o 
 -10   4   6      477.50      412.65     82.34 o 
  -9   4   6      224.27      339.07     71.11 o 
  -8   4   6      106.98       63.37     32.95 o 
  -7   4   6      639.31      752.04     66.86 o 
  -6   4   6       20.40      122.45     28.64 o 
  -5   4   6     3708.61     3382.93     91.16 o 
  -4   4   6      149.11      166.74     23.41 o 
  -3   4   6     2895.94     2803.74     95.48 o 
  -2   4   6        3.21      151.98     48.23 o 
  -1   4   6      143.73      112.10     24.93 o 
   0   4   6     1124.22     1034.07     69.95 o 
   1   4   6        4.40       11.80     24.89 o 
   2   4   6     1256.04     1246.79    113.26 o 
   3   4   6      153.44      188.52     60.97 o 
   4   4   6     1037.78      884.49    109.04 o 
   5   4   6      390.37      321.54     88.28 o 
 -10   5   6      434.31      332.26     78.17 o 
  -9   5   6       43.49       23.19     45.03 o 
  -8   5   6     1199.91     1185.64    146.68 o 
  -7   5   6      409.75      416.36     52.08 o 
  -6   5   6      527.97      955.02     90.77 o 
  -5   5   6       13.57        7.63     21.45 o 
  -3   5   6      243.40      325.16     60.43 o 
  -2   5   6      620.24      612.50     54.66 o 
  -1   5   6      826.90      723.91     60.76 o 
   0   5   6        0.78      -12.74     21.07 o 
   1   5   6     1978.59     1592.09    159.72 o 
   2   5   6       17.95       44.60     40.22 o 
   3   5   6      974.70      974.19    210.23 o 
   4   5   6        1.54       55.01     55.59 o 
 -10   6   6      871.56      882.45    114.76 o 
  -9   6   6     1106.49     1068.52     91.44 o 
  -8   6   6      890.30      875.69     78.42 o 
  -7   6   6     1476.41     2098.75    118.39 o 
  -6   6   6     1005.22     1055.29    193.85 o 
  -5   6   6      121.76      142.43     49.14 o 
  -4   6   6        6.58        1.35     21.36 o 
  -3   6   6       14.66       23.94     22.17 o 
  -2   6   6      536.36      525.02     54.79 o 
  -1   6   6      152.44      177.64     38.39 o 
   0   6   6      250.43      148.49    116.95 o 
   1   6   6      887.53      631.73    106.93 o 
   2   6   6      340.68      310.50     72.71 o 
   3   6   6      487.30      401.12     87.34 o 
 -10   7   6      482.36      374.36     84.58 o 
  -9   7   6     1299.61     1122.13    165.64 o 
  -8   7   6      730.93      671.62    148.34 o 
  -7   7   6      420.00      469.75     80.09 o 
  -6   7   6      908.66     1172.94    113.58 o 
  -5   7   6      129.00      165.47     50.00 o 
  -4   7   6      439.56      350.95    123.77 o 
  -3   7   6      328.04      347.25     48.85 o 
  -2   7   6      594.28      482.51    113.09 o 
  -1   7   6     1726.47     1598.21    224.79 o 
   0   7   6     1610.43     1508.35    136.75 o 
   1   7   6      584.45      520.35     86.41 o 
 -10   8   6      959.20     1001.82    131.96 o 
  -9   8   6       32.22      107.33     56.28 o 
  -8   8   6     1565.89     1535.65    217.06 o 
  -7   8   6      222.58      238.07     63.81 o 
  -6   8   6     1132.98     1004.44    110.30 o 
  -5   8   6     1789.45     1527.51    132.83 o 
  -4   8   6     1467.20     1329.38    130.60 o 
  -3   8   6     2321.47     2158.79    160.28 o 
  -2   8   6      656.28      682.42     73.23 o 
  -1   8   6      574.18      625.73     98.29 o 
   0   8   6       41.57       84.47     55.32 o 
  -9   9   6     1371.78     1454.10    150.44 o 
  -8   9   6      171.71      144.13     72.35 o 
  -7   9   6      354.57      439.49     96.47 o 
  -6   9   6       55.20       36.83     49.20 o 
  -5   9   6      371.87      220.79     67.83 o 
  -4   9   6      429.17      355.09     85.09 o 
  -3   9   6     1107.59     1157.48    268.02 o 
  -2   9   6      936.04      756.28    148.34 o 
  -7  10   6     2397.13     2630.43    205.63 o 
  -6  10   6       16.69       -4.72     57.91 o 
  -5  10   6     1251.25     1171.41    133.78 o 
  -4  10   6        0.91      -13.52     53.71 o 
   3 -10   7      422.99      541.40    100.94 o 
   4 -10   7      281.45      328.49     92.83 o 
   5 -10   7      243.60      156.49     75.27 o 
   0  -9   7        2.68      -22.11     50.37 o 
   1  -9   7        4.28      -15.47     65.53 o 
   2  -9   7      169.46      103.77     57.18 o 
   3  -9   7      139.43      150.74     62.51 o 
   4  -9   7      209.78      277.65     73.80 o 
   5  -9   7      941.58      887.52    127.41 o 
   6  -9   7      118.30      119.40     64.34 o 
   7  -9   7      732.61      803.78    119.34 o 
  -2  -8   7        1.79       76.36     73.72 o 
  -1  -8   7     1232.81     1498.56    189.30 o 
   0  -8   7      435.26      365.74     74.92 o 
   1  -8   7     1276.64     1413.30    102.74 o 
   2  -8   7      720.23      622.39    126.05 o 
   3  -8   7      593.90      553.36     85.22 o 
   4  -8   7      628.63      683.83    102.38 o 
   5  -8   7       36.51       53.53     47.22 o 
   6  -8   7      852.88      835.62    110.02 o 
   7  -8   7      117.77      136.29     70.85 o 
  -3  -7   7      254.75      348.22     79.79 o 
  -2  -7   7     1736.73     2118.13    162.37 o 
  -1  -7   7      233.48      127.49     53.23 o 
   0  -7   7     1203.69     1047.48    139.24 o 
   1  -7   7        0.27      -14.82     27.04 o 
   2  -7   7     1050.75      981.33     79.34 o 
   3  -7   7      366.34      172.71     52.02 o 
   4  -7   7     1864.11     1674.52    138.07 o 
   5  -7   7      570.25      552.13    148.80 o 
   6  -7   7      616.64      566.37     89.44 o 
   7  -7   7      903.03      813.01    109.04 o 
   8  -7   7       78.20      128.93     62.54 o 
  -4  -6   7     1162.14     1111.91    182.47 o 
  -3  -6   7       27.03       29.14     44.18 o 
  -2  -6   7     1212.06     1206.07    121.95 o 
  -1  -6   7     1177.17     1286.06    111.24 o 
   0  -6   7     1411.57     1319.63     97.60 o 
   1  -6   7     1244.66     1346.93     87.37 o 
   2  -6   7      146.10      173.87     34.91 o 
   3  -6   7      828.24      829.81     90.37 o 
   4  -6   7     2199.70     2043.20    146.66 o 
   5  -6   7     1554.29     1619.27    133.19 o 
   6  -6   7     4240.63     4621.46    210.33 o 
   7  -6   7     1056.46      879.72    177.92 o 
   8  -6   7     2168.38     2082.58    598.38 o 
  -5  -5   7      139.52      176.93     62.62 o 
  -4  -5   7      663.77      817.69    102.30 o 
  -3  -5   7      139.48      186.59    112.40 o 
  -2  -5   7     1068.87     1150.90    105.44 o 
  -1  -5   7     1300.62     1412.02     82.87 o 
   0  -5   7     3629.68     3437.43    119.75 o 
   1  -5   7     4048.08     3647.99    123.03 o 
   2  -5   7     5062.12     4418.37    319.89 o 
   3  -5   7     2316.32     1962.42     86.51 o 
   4  -5   7     2324.11     2643.71    152.89 o 
   5  -5   7     2168.23     2347.70    145.64 o 
   6  -5   7      687.24      740.82     93.25 o 
   7  -5   7     1042.40     1037.82    113.92 o 
   8  -5   7      154.72      136.51     86.46 o 
  -6  -4   7      515.03      485.70     89.98 o 
  -5  -4   7      681.37      709.08     96.84 o 
  -4  -4   7      714.69      706.21     86.70 o 
  -3  -4   7     1757.32     1461.56    115.75 o 
  -2  -4   7     1370.30     1319.50     76.06 o 
  -1  -4   7      291.43      259.27     37.41 o 
   0  -4   7      128.42      113.93     27.36 o 
   1  -4   7        7.18       -2.69     19.72 o 
   2  -4   7     3951.09     3682.51    118.19 o 
   3  -4   7      653.52      749.25     57.58 o 
   4  -4   7     3864.71     4231.68    174.98 o 
   5  -4   7      809.14      640.49     78.62 o 
   6  -4   7     2507.76     2707.14    153.07 o 
   7  -4   7      393.53      379.55     74.12 o 
   8  -4   7      848.92      941.94    166.55 o 
  -7  -3   7     1172.43     1289.20    133.84 o 
  -6  -3   7     2404.24     2291.32    215.23 o 
  -5  -3   7      820.01      819.75     94.00 o 
  -4  -3   7     3112.61     3213.41    118.33 o 
  -3  -3   7       20.65       17.62     20.76 o 
  -2  -3   7       46.95       22.15     15.83 o 
  -1  -3   7       33.54       45.15     29.26 o 
   0  -3   7     3802.30     3630.07    112.17 o 
   1  -3   7       18.22       93.83     21.31 o 
   2  -3   7     6116.84     5589.98    124.04 o 
   3  -3   7       45.62       21.71     16.10 o 
   4  -3   7     8313.30     8436.77    182.51 o 
   5  -3   7       57.98      126.62     33.38 o 
   6  -3   7     3784.11     3553.02    154.89 o 
   7  -3   7      147.81      195.72     60.81 o 
   8  -3   7      638.52      767.27    107.42 o 
  -8  -2   7       78.41      110.98     50.46 o 
  -7  -2   7      145.09      118.55     44.75 o 
  -6  -2   7     1335.07     1409.16     96.97 o 
  -5  -2   7      233.30      215.10     39.11 o 
  -4  -2   7     4377.32     4329.61    133.41 o 
  -3  -2   7      751.80      848.96     48.30 o 
  -2  -2   7     2197.39     2033.97     67.84 o 
  -1  -2   7      620.20      635.94     53.46 o 
   1  -2   7     5249.47     5664.16    119.79 o 
   2  -2   7      205.57      208.44     23.98 o 
   3  -2   7     4856.95     4524.60    112.83 o 
   4  -2   7       36.70       30.53     21.80 o 
   5  -2   7     3623.97     3543.92    108.90 o 
   6  -2   7       67.50       45.22     45.35 o 
   7  -2   7     1218.25     1340.99    145.16 o 
   8  -2   7        3.75      -36.00     58.88 o 
  -8  -1   7     1702.17     2005.70    136.61 o 
  -7  -1   7     1796.48     2046.01    121.67 o 
  -6  -1   7      999.54     1082.84     80.87 o 
  -5  -1   7      868.05      919.31     94.20 o 
  -4  -1   7       27.23       23.54     15.10 o 
  -3  -1   7     1350.48     1324.35     74.39 o 
  -2  -1   7      967.15     1076.13     95.89 o 
  -1  -1   7       65.65       81.00     29.12 o 
   0  -1   7     4206.89     4035.04     90.70 o 
   1  -1   7      152.90      163.91     20.76 o 
   2  -1   7     4777.74     4896.89    114.68 o 
   3  -1   7      114.13      172.42     25.68 o 
   4  -1   7     1420.76     1398.68     72.53 o 
   5  -1   7        1.68       36.38     29.76 o 
   6  -1   7      525.29      503.92    102.38 o 
   7  -1   7       90.60       90.10     91.01 o 
  -9   0   7      367.65      322.44     75.16 o 
  -8   0   7      940.81      977.43    152.89 o 
  -7   0   7      256.87      173.90     41.39 o 
  -6   0   7     1324.08     1437.33     90.64 o 
  -5   0   7       13.86       18.22     20.16 o 
  -4   0   7     1031.70     1017.19     53.86 o 
  -3   0   7     3601.40     3626.69     98.39 o 
  -2   0   7     5747.11     5381.15    114.44 o 
  -1   0   7     9514.93     8694.15    167.43 o 
   0   0   7     5708.70     6298.44    130.01 o 
   1   0   7     9546.86     8790.01    175.28 o 
   2   0   7     1909.39     1792.20     78.48 o 
   3   0   7    10761.76    10122.81    211.03 o 
   4   0   7     1067.77     1049.11     64.18 o 
   5   0   7     5278.37     5407.07    173.03 o 
   6   0   7      115.02       74.79     53.06 o 
   7   0   7     1018.35     1285.95    200.22 o 
  -9   1   7        2.24        6.37     45.09 o 
  -8   1   7     1976.16     2198.42    146.42 o 
  -7   1   7      281.17      301.06     55.98 o 
  -6   1   7     1962.41     1891.62     84.75 o 
  -5   1   7     1987.70     1924.56     66.34 o 
  -4   1   7     1280.35     1429.25     53.85 o 
  -3   1   7     4387.38     4340.37    100.99 o 
  -2   1   7     1037.02     1815.90     78.50 o 
  -1   1   7    11618.45    12951.25    236.80 o 
   0   1   7     4779.80     4478.04    100.46 o 
   1   1   7     8319.66     7409.20    155.18 o 
   2   1   7     1451.50     1377.61     61.88 o 
   3   1   7      599.23      606.82     70.74 o 
   4   1   7     1054.24     1122.37    161.08 o 
   5   1   7      113.12       82.77     53.73 o 
   6   1   7      826.11      849.23    255.28 o 
 -10   2   7       54.19      107.94     64.11 o 
  -9   2   7     1144.62      955.29    109.01 o 
  -8   2   7       35.04        4.47     34.21 o 
  -7   2   7      266.34      389.48     64.34 o 
  -6   2   7       32.22       45.47     20.81 o 
  -5   2   7      169.98      227.48     40.53 o 
  -4   2   7      184.02      184.55     31.92 o 
  -3   2   7       28.21       70.59     16.01 o 
  -2   2   7      386.69      521.62     30.55 o 
  -1   2   7     1306.54     2380.22    108.89 o 
   0   2   7     1279.35     1256.82     87.46 o 
   1   2   7     3410.98     3196.60    108.53 o 
   2   2   7       16.74       33.14     24.36 o 
   3   2   7     1280.67     1192.11    141.06 o 
   4   2   7       45.15       57.34     46.98 o 
   5   2   7      566.62      526.67     86.53 o 
   6   2   7       18.50       12.12     56.36 o 
 -10   3   7      274.67      353.67     82.60 o 
  -9   3   7       50.31      -18.39     37.95 o 
  -8   3   7      182.21      119.86     45.03 o 
  -7   3   7       57.01       13.84     24.70 o 
  -6   3   7       86.75       75.46     26.37 o 
  -5   3   7       28.42       46.78     17.28 o 
  -4   3   7      923.22     1310.43     74.61 o 
  -3   3   7     4462.15     4535.35    110.60 o 
  -2   3   7       45.67       23.18     18.28 o 
  -1   3   7     6780.50     6170.92    164.97 o 
   0   3   7      517.62      653.93     56.96 o 
   1   3   7     1358.15     1339.16    139.96 o 
   2   3   7        9.27       -7.02     30.57 o 
   3   3   7      263.84      329.91     64.07 o 
   4   3   7      206.66      209.72     64.99 o 
   5   3   7       20.30      -37.67     52.30 o 
 -10   4   7      284.93      323.61     77.22 o 
  -9   4   7     3038.44     3004.08    240.26 o 
  -8   4   7      155.89      214.12     64.20 o 
  -7   4   7     9362.26     8955.58    237.70 o 
  -6   4   7     1730.89     1700.74     80.30 o 
  -5   4   7    13795.89    12378.04    243.33 o 
  -4   4   7     1005.21     1150.49    107.72 o 
  -3   4   7     4341.65     4286.80    130.09 o 
  -2   4   7     2268.98     2828.18    101.42 o 
  -1   4   7       11.33       79.94     23.18 o 
   0   4   7     2853.08     2677.63    103.80 o 
   1   4   7      535.98      533.58     72.64 o 
   2   4   7      691.74      836.16    173.83 o 
   3   4   7     1430.96     1768.84    146.71 o 
   4   4   7      241.28      267.67     72.82 o 
 -10   5   7     1119.67     1022.04    123.32 o 
  -9   5   7      570.15      608.24    117.40 o 
  -8   5   7      777.61      824.98    110.79 o 
  -7   5   7       28.38       65.03     29.42 o 
  -6   5   7      369.79      446.41     83.13 o 
  -5   5   7     1660.48     1880.10    185.66 o 
  -4   5   7     1534.32     2142.15     97.43 o 
  -3   5   7      782.02      775.39    111.03 o 
  -2   5   7      769.52      776.94     62.60 o 
  -1   5   7      301.25      269.71     40.77 o 
   0   5   7       25.41       42.60     27.31 o 
   1   5   7      435.44      422.12     71.65 o 
   2   5   7      134.30       82.17     65.53 o 
   3   5   7      167.91      182.57     66.20 o 
 -10   6   7      524.21      457.64    151.07 o 
  -9   6   7      496.94      409.58     62.88 o 
  -8   6   7      560.89      502.37    120.13 o 
  -7   6   7     1106.33     1166.98    123.77 o 
  -6   6   7      281.36      257.27     56.36 o 
  -5   6   7      240.95      391.88     98.74 o 
  -4   6   7      674.43      604.68     57.42 o 
  -3   6   7      235.75      186.72     37.37 o 
  -2   6   7      628.30      594.91     60.89 o 
  -1   6   7       21.36       14.67     30.06 o 
   0   6   7      462.16      343.93     69.06 o 
   1   6   7      258.51      181.65     60.38 o 
   2   6   7      824.60      861.35    201.58 o 
 -10   7   7      409.01      219.33    100.11 o 
  -9   7   7       54.12      181.29     62.71 o 
  -8   7   7     1159.02     1033.48    113.58 o 
  -7   7   7        9.55       30.56     43.41 o 
  -6   7   7     1477.95     1534.46    130.69 o 
  -5   7   7        3.18      149.91     48.25 o 
  -4   7   7       76.75       81.89     43.90 o 
  -3   7   7      360.86      355.13     52.60 o 
  -2   7   7      111.67       52.55     32.39 o 
  -1   7   7      955.05      842.39     99.10 o 
   0   7   7      410.91      322.96    168.37 o 
   1   7   7      377.24      487.71     92.64 o 
  -9   8   7      847.92      781.65    120.59 o 
  -8   8   7      677.29      822.62    207.95 o 
  -7   8   7     1048.73      890.28    108.84 o 
  -6   8   7       67.34       45.28     45.26 o 
  -5   8   7      608.73      666.95     92.51 o 
  -4   8   7        0.83        2.58     42.06 o 
  -3   8   7        9.78       17.46     41.33 o 
  -2   8   7      474.34      388.35     59.36 o 
  -1   8   7      237.95      194.35     65.63 o 
   0   8   7     1559.46     1521.38    147.36 o 
  -9   9   7      198.73      262.91    130.14 o 
  -8   9   7       60.64       16.51     54.04 o 
  -7   9   7      218.17      119.70     59.84 o 
  -6   9   7        3.06      -41.35     48.25 o 
  -5   9   7       17.70       15.71     50.05 o 
  -4   9   7      115.19       82.01     54.95 o 
  -3   9   7       92.99       73.72     52.13 o 
  -2   9   7      160.48      122.86     90.10 o 
  -6  10   7     1032.18      994.36    128.03 o 
   0  -9   8      792.94      881.10    113.58 o 
   1  -9   8     2644.58     3032.40    303.06 o 
   2  -9   8      692.53      806.44    108.94 o 
   3  -9   8     2311.83     2580.00    426.83 o 
   4  -9   8      375.76      448.49     87.44 o 
   5  -9   8     1586.89     1506.59    150.73 o 
   6  -9   8      123.57       77.20     66.58 o 
  -2  -8   8        4.57       12.85     77.36 o 
  -1  -8   8      113.78       32.03     51.30 o 
   0  -8   8      422.08      380.43     76.32 o 
   1  -8   8      146.20      165.27     46.38 o 
   2  -8   8      581.42      587.89     87.26 o 
   3  -8   8       28.22        5.47     42.89 o 
   4  -8   8      410.22      354.68    205.22 o 
   5  -8   8        0.55       -5.02     70.08 o 
   6  -8   8      583.15      489.24    172.01 o 
   7  -8   8        3.69       76.42     61.12 o 
  -3  -7   8      339.74      508.62     92.14 o 
  -2  -7   8      717.89      748.58    118.31 o 
  -1  -7   8      938.20     1092.94    115.19 o 
   0  -7   8     1220.49     1297.10    194.76 o 
   1  -7   8     3196.69     3191.29    129.29 o 
   2  -7   8     1650.23     1638.97    276.67 o 
   3  -7   8     3150.97     2733.68    171.10 o 
   4  -7   8     1024.19     1092.18    192.03 o 
   5  -7   8     1435.41     1247.86    207.95 o 
   6  -7   8        7.94       54.19     50.51 o 
   7  -7   8      698.54      810.76    209.32 o 
  -4  -6   8      178.60      160.87     66.59 o 
  -3  -6   8     1588.06     1561.31    175.65 o 
  -2  -6   8       39.36       33.22     43.12 o 
  -1  -6   8     5186.89     4964.84    437.75 o 
   0  -6   8      271.67      325.57     48.42 o 
   1  -6   8     3422.17     3160.82    121.13 o 
   2  -6   8      890.46      822.92     84.35 o 
   3  -6   8     1195.51     1048.98    104.84 o 
   4  -6   8      888.08      742.37     92.67 o 
   5  -6   8      636.99      478.20     79.12 o 
   6  -6   8      145.84      149.14     57.53 o 
   7  -6   8        3.68       48.23     54.06 o 
   8  -6   8       12.84       29.61     58.88 o 
  -5  -5   8      230.95      227.78     96.92 o 
  -4  -5   8       88.19      110.85     54.69 o 
  -3  -5   8      147.87      128.01    112.40 o 
  -2  -5   8      312.84      304.01     60.45 o 
  -1  -5   8       12.71      -15.86     22.49 o 
   0  -5   8     2296.81     2393.36    101.00 o 
   1  -5   8      433.50      407.89     58.60 o 
   2  -5   8     1426.44     1541.85     92.20 o 
   3  -5   8      674.92      635.14     60.55 o 
   4  -5   8      175.69      175.44     47.78 o 
   5  -5   8       79.37       50.63     41.33 o 
   6  -5   8      109.96       82.54     48.79 o 
   7  -5   8      758.19      745.68    104.87 o 
   8  -5   8       34.88      -25.48     81.91 o 
  -6  -4   8       60.70       72.98     59.34 o 
  -5  -4   8     1570.13     1613.70    139.96 o 
  -4  -4   8        7.81        0.75     34.33 o 
  -3  -4   8     4111.70     3801.37    210.23 o 
  -2  -4   8       50.54      113.55     38.88 o 
  -1  -4   8     5263.73     4823.47    170.53 o 
   0  -4   8     1047.23     1153.61    160.17 o 
   1  -4   8     8616.60     7763.51    203.04 o 
   2  -4   8     2899.45     2698.60    101.74 o 
   3  -4   8     7133.45     7770.18    205.63 o 
   4  -4   8     1304.09     1399.74    163.36 o 
   5  -4   8     1869.40     2058.11    133.96 o 
   6  -4   8     1011.32      841.94     98.43 o 
   7  -4   8      139.70      104.66     76.45 o 
   8  -4   8      482.69      372.22    117.40 o 
  -7  -3   8      763.86      739.63    106.45 o 
  -6  -3   8     1324.64     1362.34    129.47 o 
  -5  -3   8      249.77      218.28    118.77 o 
  -4  -3   8     7934.58     7757.09    268.93 o 
  -3  -3   8       90.87      164.86     42.24 o 
  -2  -3   8    18044.89    17573.54    386.17 o 
  -1  -3   8      626.02      714.00     76.68 o 
   0  -3   8     9569.38     8716.56    214.50 o 
   1  -3   8      229.76      308.10     36.56 o 
   2  -3   8     1215.13     1823.73     77.94 o 
   3  -3   8     3573.73     3650.98    156.01 o 
   4  -3   8      161.93      139.60     33.27 o 
   5  -3   8     3747.33     3911.75    138.05 o 
   6  -3   8        2.73       20.21     34.29 o 
   7  -3   8     2339.59     2452.68    251.18 o 
   8  -3   8       35.03      126.50     91.01 o 
  -8  -2   8      292.63      300.54     78.12 o 
  -7  -2   8      184.60      241.06     72.81 o 
  -6  -2   8     1239.74     1369.03    252.09 o 
  -5  -2   8       61.72       41.99     30.86 o 
  -4  -2   8      605.60      643.01     57.05 o 
  -3  -2   8        4.69       -8.60     13.21 o 
  -2  -2   8      217.57      259.33     34.57 o 
  -1  -2   8     2007.24     1960.81    138.46 o 
   0  -2   8      488.66      523.38     44.69 o 
   1  -2   8     4230.53     4564.70    104.67 o 
   2  -2   8      603.53      678.36     42.33 o 
   3  -2   8     2329.21     2605.58     82.61 o 
   4  -2   8      902.22      911.33     58.29 o 
   5  -2   8     1821.38     1819.56     87.53 o 
   6  -2   8      428.10      389.48     73.58 o 
   7  -2   8      544.40      610.34    188.39 o 
  -8  -1   8       26.99       22.44     41.39 o 
  -7  -1   8      128.21       61.63     35.87 o 
  -6  -1   8      663.16      667.74     65.01 o 
  -5  -1   8      203.01      236.37     37.77 o 
  -4  -1   8     1593.51     1576.09     62.80 o 
  -3  -1   8     2237.16     2148.57     66.42 o 
  -2  -1   8      195.66      163.16     20.06 o 
  -1  -1   8      629.36      575.16     30.25 o 
   0  -1   8     1095.50     2695.11     80.33 o 
   1  -1   8       34.24       48.04     16.95 o 
   2  -1   8     2199.42     4810.76    116.46 o 
   3  -1   8      136.33      227.29     43.61 o 
   4  -1   8     1326.31     1321.66     73.31 o 
   5  -1   8      546.73      555.46     63.07 o 
   6  -1   8      923.40      963.78    154.71 o 
   7  -1   8      361.70      232.07    112.85 o 
  -9   0   8       21.18        1.82     51.48 o 
  -8   0   8     3250.35     3264.40    172.12 o 
  -7   0   8      250.40      274.10     91.42 o 
  -6   0   8     4149.12     4184.71    139.19 o 
  -5   0   8        0.49      -15.01     15.01 o 
  -4   0   8     2468.91     2254.95     85.38 o 
  -3   0   8     1148.06     1209.00     65.81 o 
  -2   0   8     2391.11     2343.14     66.32 o 
  -1   0   8     1922.28     2413.29     66.62 o 
   0   0   8        0.43       -7.20     10.91 o 
   1   0   8     3256.44     3662.44    117.70 o 
   2   0   8     1230.34     1334.60     66.34 o 
   3   0   8     2723.75     2463.76     83.70 o 
   4   0   8      428.16      459.72    117.79 o 
   5   0   8      382.23      452.55     75.54 o 
   6   0   8      223.64      185.27     76.90 o 
  -9   1   8      714.13      745.34    240.72 o 
  -8   1   8      110.02       91.57     48.20 o 
  -7   1   8     4039.73     4027.70    139.93 o 
  -6   1   8       23.84       10.18     22.94 o 
  -5   1   8     5586.55     5258.69    148.30 o 
  -4   1   8     1052.65     1149.59     84.07 o 
  -3   1   8     2061.03     2167.46     65.30 o 
  -2   1   8     6619.18     6387.54    151.92 o 
  -1   1   8     2324.95     2450.72     67.67 o 
   0   1   8     8084.57     8172.73    165.86 o 
   1   1   8      661.34      708.13     50.70 o 
   2   1   8     4874.54     4745.20    145.71 o 
   3   1   8        0.88       14.36     25.88 o 
   4   1   8     3917.58     3886.95    177.93 o 
   5   1   8       26.32      -22.52     46.96 o 
   6   1   8     1600.20     1627.19    231.16 o 
 -10   2   8      420.20      347.98     83.25 o 
  -9   2   8      224.47      178.96    147.43 o 
  -8   2   8      531.75      525.59     77.09 o 
  -7   2   8      147.56      103.92     40.23 o 
  -6   2   8     1742.40     1775.36     79.62 o 
  -5   2   8        4.68        4.71     14.99 o 
  -4   2   8     3212.25     2789.89     80.23 o 
  -3   2   8       11.85       16.83     12.93 o 
  -2   2   8     3107.33     3328.69     82.69 o 
  -1   2   8     3171.96     3156.54    120.64 o 
   0   2   8     6297.42     6004.98    165.30 o 
   1   2   8     5719.58     5070.23    183.80 o 
   2   2   8     5918.42     5723.46    171.36 o 
   3   2   8     1783.18     1794.68    253.46 o 
   4   2   8     1192.37     1159.50    116.47 o 
   5   2   8      525.96      569.02    148.34 o 
 -10   3   8      331.54      516.34     93.90 o 
  -9   3   8      250.33      203.79     61.12 o 
  -8   3   8      803.69      818.50     93.28 o 
  -7   3   8      595.88      492.08     54.42 o 
  -6   3   8       38.42      113.34     36.25 o 
  -5   3   8     1838.59     1494.04    104.18 o 
  -4   3   8     1262.76     1710.13     59.99 o 
  -3   3   8     3135.30     3189.89    105.64 o 
  -2   3   8     1404.30     1687.62     95.75 o 
   0   3   8     3376.34     3195.09    222.06 o 
   1   3   8      223.90      181.06     53.21 o 
   2   3   8     4383.88     4022.97    180.49 o 
   3   3   8      115.31      186.01     53.98 o 
   4   3   8     1353.46     1391.87    132.15 o 
   5   3   8       59.35        6.60     56.31 o 
 -10   4   8      169.40      156.45     63.49 o 
  -9   4   8      208.47      172.35     59.09 o 
  -8   4   8      473.61      409.46     55.15 o 
  -7   4   8       86.53      116.61     33.00 o 
  -6   4   8      309.99      268.72     48.59 o 
  -5   4   8     4458.61     4419.33    156.60 o 
  -4   4   8      111.12       98.04     26.44 o 
  -3   4   8    14103.17    12892.26    300.95 o 
  -2   4   8     2264.61     2186.88     90.27 o 
  -1   4   8     7261.41     6586.56    184.74 o 
   0   4   8     3130.18     2979.51    114.29 o 
   1   4   8     1211.22     1185.15     85.64 o 
   2   4   8      610.16      516.41     80.75 o 
   3   4   8      239.02      149.00     58.52 o 
   4   4   8       60.51      111.75     63.91 o 
 -10   5   8      229.00      240.17    100.56 o 
  -9   5   8       48.44       92.44     51.08 o 
  -8   5   8      303.37      316.98     50.23 o 
  -7   5   8      474.81      487.92     75.73 o 
  -6   5   8     1581.87     1513.47    128.32 o 
  -5   5   8     2514.63     2738.72    105.16 o 
  -4   5   8     3565.60     3220.36    154.13 o 
  -3   5   8     1524.53     1342.20     84.99 o 
  -2   5   8      904.96      902.39     70.40 o 
  -1   5   8     1962.84     1954.85    102.02 o 
   0   5   8        1.46       14.41     27.51 o 
   1   5   8     1780.92     1831.24    142.87 o 
   2   5   8       75.48        9.29     44.96 o 
   3   5   8      289.96      208.29     69.55 o 
 -10   6   8      628.92      793.59    158.35 o 
  -9   6   8     1516.66     1569.90    196.58 o 
  -8   6   8      961.55     1022.71    117.40 o 
  -7   6   8      514.06      737.98    123.77 o 
  -6   6   8        3.00      -25.47     32.49 o 
  -5   6   8       14.17       22.10     34.03 o 
  -4   6   8     2151.65     2044.89    118.61 o 
  -3   6   8       17.10       30.97     26.46 o 
  -2   6   8     1698.95     1480.52     94.45 o 
  -1   6   8        5.60        6.45     30.55 o 
   0   6   8      536.01      489.39    198.85 o 
   1   6   8       94.56       38.38     56.88 o 
   2   6   8      147.58      196.58     68.21 o 
 -10   7   8        2.44       56.34     60.61 o 
  -9   7   8     1329.58     1151.03    125.71 o 
  -8   7   8       61.23      162.92     56.88 o 
  -7   7   8     2935.36     3297.24    287.13 o 
  -6   7   8      145.82      171.68     55.97 o 
  -5   7   8     2949.66     2667.11    152.19 o 
  -4   7   8        3.32       -6.59     35.50 o 
  -3   7   8     2962.97     2795.03    120.11 o 
  -2   7   8       36.20       95.74     38.79 o 
  -1   7   8     1219.40     1103.06    131.51 o 
   0   7   8       57.44      152.44     61.78 o 
   1   7   8      186.80      148.51     66.70 o 
  -9   8   8      265.81      159.19     70.36 o 
  -8   8   8      384.75      523.02     89.77 o 
  -7   8   8      416.58      448.25     82.54 o 
  -6   8   8     1455.66     1708.05    148.74 o 
  -5   8   8      649.21      790.16    104.50 o 
  -4   8   8     1076.14      899.51    106.73 o 
  -3   8   8       47.99      -11.71     41.30 o 
  -2   8   8      977.25     1056.78    116.16 o 
  -1   8   8        9.76       25.06     51.83 o 
  -8   9   8      316.74      237.78     73.47 o 
  -7   9   8       65.74       82.15     62.72 o 
  -6   9   8      673.05      780.63    109.84 o 
  -5   9   8      473.58      489.15     91.38 o 
  -4   9   8      726.08      714.33    114.67 o 
  -3   9   8      282.95      368.79     96.92 o 
   1  -9   9       12.50       -1.82     81.91 o 
   2  -9   9      372.47      372.06     86.53 o 
   3  -9   9       51.48       66.57     61.43 o 
   4  -9   9       18.26       47.87     60.40 o 
   5  -9   9      390.81      309.57     83.96 o 
  -1  -8   9      628.07      552.64     94.07 o 
   0  -8   9     2155.95     2360.47    173.75 o 
   1  -8   9     1432.21     1579.67    111.85 o 
   2  -8   9     2686.69     2857.54    177.37 o 
   3  -8   9      708.69      921.11    112.06 o 
   4  -8   9     1909.09     1896.04    161.42 o 
   5  -8   9      120.07      129.31     62.34 o 
   6  -8   9     1142.68     1364.94    143.95 o 
  -3  -7   9      595.44      479.56     92.97 o 
  -2  -7   9     1534.77     1566.54    290.77 o 
  -1  -7   9      359.55      325.12     69.42 o 
   0  -7   9       70.32       70.83     45.34 o 
   1  -7   9     1269.65     1306.36     96.52 o 
   2  -7   9      221.32      217.24     82.36 o 
   3  -7   9      911.48     1073.06    115.83 o 
   4  -7   9      680.52      572.86     88.09 o 
   5  -7   9      224.23      400.89     77.18 o 
   6  -7   9      584.25      516.79     93.20 o 
   7  -7   9      106.29      133.45     66.89 o 
  -4  -6   9      343.11      270.91    176.56 o 
  -3  -6   9      380.31      438.22     81.76 o 
  -2  -6   9     1447.87     1454.99    130.53 o 
  -1  -6   9      537.19      440.83     70.36 o 
   0  -6   9     1983.86     1934.26    112.23 o 
   1  -6   9       97.94       54.90     30.14 o 
   2  -6   9     3885.21     3600.55    132.74 o 
   3  -6   9       45.30      128.65     47.30 o 
   4  -6   9     2864.91     3140.96    322.17 o 
   5  -6   9       44.57       29.45     47.55 o 
   6  -6   9      913.07     1075.34    351.29 o 
   7  -6   9      135.01      149.31     67.23 o 
  -5  -5   9       68.80      149.38     64.06 o 
  -4  -5   9      911.71      925.13    136.06 o 
  -3  -5   9        9.25       76.34     42.76 o 
  -2  -5   9     1997.89     2090.66    193.85 o 
  -1  -5   9      708.47      677.06     64.12 o 
   0  -5   9     5167.06     4896.12    159.56 o 
   1  -5   9     1460.57     1440.91    193.39 o 
   2  -5   9     2610.45     2561.01    115.63 o 
   3  -5   9     2507.63     2319.02    136.46 o 
   4  -5   9      404.18      658.16     84.61 o 
   5  -5   9     1800.89     1799.84    142.65 o 
   6  -5   9       59.43      134.41     53.77 o 
   7  -5   9      226.17      147.25     70.53 o 
  -6  -4   9      523.51      516.24    146.07 o 
  -5  -4   9      889.99     1111.72    301.24 o 
  -4  -4   9      290.78      289.67     65.98 o 
  -3  -4   9      685.64      597.56     79.60 o 
  -2  -4   9        1.15      -10.82     21.40 o 
  -1  -4   9      205.85      178.14     48.96 o 
   0  -4   9      623.71      567.84     55.74 o 
   1  -4   9      711.26      787.34     64.05 o 
   2  -4   9       29.63       24.95     24.18 o 
   3  -4   9       28.60       54.03     32.10 o 
   4  -4   9      523.96      675.48     83.45 o 
   5  -4   9      507.53      555.13    104.20 o 
   6  -4   9      232.20      216.23     61.12 o 
   7  -4   9      552.42      614.31    139.24 o 
  -7  -3   9        1.77       30.41     58.67 o 
  -6  -3   9      818.60      838.84    196.58 o 
  -5  -3   9      581.93      650.33     85.89 o 
  -4  -3   9     2763.26     2789.21    142.82 o 
  -3  -3   9      957.60      925.78    104.20 o 
  -2  -3   9     3713.28     3432.38    121.73 o 
  -1  -3   9      244.93      220.82     35.55 o 
   0  -3   9     1912.00     1718.44     78.03 o 
   1  -3   9     1401.24     1228.47     75.75 o 
   2  -3   9     2336.49     2553.15     98.18 o 
   3  -3   9     1585.64     1759.15     85.42 o 
   4  -3   9     1988.59     1908.91    109.08 o 
   5  -3   9      229.37      243.28     65.07 o 
   6  -3   9      350.53      531.84    127.41 o 
   7  -3   9       59.33       51.87     81.91 o 
  -8  -2   9      423.69      448.89     91.05 o 
  -7  -2   9      452.31      585.80     94.26 o 
  -6  -2   9     1011.33     1072.06    209.32 o 
  -5  -2   9     3061.47     3259.07    479.61 o 
  -4  -2   9      151.33      210.50     70.08 o 
  -3  -2   9    14194.82    13389.08    309.87 o 
  -2  -2   9        0.71       16.10     20.73 o 
  -1  -2   9    30889.75    28008.45    575.52 o 
   0  -2   9      708.37      823.57     91.58 o 
   1  -2   9    17498.98    16005.89    352.43 o 
   2  -2   9       69.37       92.88     27.09 o 
   3  -2   9     2388.25     2126.01     90.47 o 
   4  -2   9      485.53      543.27     48.83 o 
   5  -2   9        6.34       72.03     33.23 o 
   6  -2   9      777.35      785.40    102.46 o 
  -8  -1   9      368.66      488.76     87.26 o 
  -7  -1   9      607.65      612.12     86.51 o 
  -6  -1   9     3162.85     3274.94    154.34 o 
  -5  -1   9     1730.39     1796.91     88.74 o 
  -4  -1   9     4555.80     4298.25    112.02 o 
  -3  -1   9      498.17      515.75     45.37 o 
  -2  -1   9     2550.11     2188.24     83.86 o 
   0  -1   9     4233.10     4457.78    104.54 o 
   1  -1   9     1183.55     1224.73     53.23 o 
   2  -1   9     2239.01     2304.80     75.81 o 
   3  -1   9      895.91      988.63     77.90 o 
   4  -1   9      168.40      297.07     44.66 o 
   5  -1   9      845.36      872.21     99.72 o 
   6  -1   9        5.58       57.34     74.63 o 
   7  -1   9      356.30      383.15    131.96 o 
  -9   0   9      185.65      302.12     74.57 o 
  -8   0   9      264.00      207.98     51.29 o 
  -7   0   9      925.63      885.55     78.63 o 
  -6   0   9     1629.29     1681.94     99.61 o 
  -5   0   9     7123.34     6775.81    156.84 o 
  -4   0   9      854.69      875.36     52.98 o 
  -3   0   9    12365.68    11083.27    217.89 o 
  -2   0   9       83.80      217.56     29.16 o 
  -1   0   9     4204.38     5115.77    116.08 o 
   0   0   9       22.57       31.09     14.82 o 
   1   0   9     1418.64     2980.77     85.43 o 
   2   0   9       83.49       93.96     23.63 o 
   3   0   9      259.10      203.01     70.37 o 
   4   0   9      117.33      131.65     49.35 o 
   5   0   9        3.41       17.29     43.76 o 
   6   0   9      324.82      606.12    137.42 o 
  -9   1   9      433.45      371.21     81.62 o 
  -8   1   9     1112.74     1106.66    160.17 o 
  -7   1   9     2790.04     2673.03    111.74 o 
  -6   1   9     1069.45     1078.66     76.50 o 
  -5   1   9     3338.05     2993.36    120.09 o 
  -4   1   9     2132.90     1920.89    102.15 o 
  -3   1   9     1194.43     1967.47     86.91 o 
  -2   1   9     3069.52     3095.27     82.59 o 
  -1   1   9      917.39      835.86     42.71 o 
   0   1   9      831.69      943.43     92.38 o 
   2   1   9      258.85      242.77     41.14 o 
   3   1   9     1742.38     1626.25    110.67 o 
   4   1   9      118.30       18.26     47.94 o 
   5   1   9     1146.21     1233.32    135.60 o 
   6   1   9       14.42      -53.98     59.52 o 
 -10   2   9      157.00      103.23     61.33 o 
  -9   2   9      126.40       54.66     49.59 o 
  -8   2   9      553.50      446.86     73.97 o 
  -7   2   9      320.88      262.83     56.59 o 
  -6   2   9     4528.78     4028.37    112.98 o 
  -5   2   9     1628.34     1475.21     89.31 o 
  -4   2   9     7338.15     6869.94    152.41 o 
  -3   2   9     2982.59     2935.13     82.04 o 
  -2   2   9     2564.30     2722.34    147.52 o 
  -1   2   9     5156.28     6716.99    180.86 o 
   0   2   9      926.56      985.48     68.86 o 
   1   2   9     2749.55     2699.26    107.88 o 
   2   2   9        1.31      -23.11     23.11 o 
   3   2   9      636.28      584.70     83.32 o 
   4   2   9      552.88      518.12     85.69 o 
   5   2   9      350.79      327.76     82.69 o 
 -10   3   9      118.35       81.84     61.12 o 
  -9   3   9     1696.89     1566.94    138.96 o 
  -8   3   9      222.30      148.20     90.55 o 
  -7   3   9     2783.50     2948.96    116.35 o 
  -6   3   9      758.34      657.39     50.38 o 
  -5   3   9     4836.76     4685.07    119.87 o 
  -4   3   9      900.21     3343.65    197.49 o 
  -3   3   9     3614.88     3559.49    116.81 o 
  -2   3   9       62.66      460.50     75.54 o 
  -1   3   9      543.63      518.51     50.55 o 
   0   3   9      569.57      521.22     54.81 o 
   1   3   9      536.31      501.57     56.11 o 
   2   3   9      982.11     1114.73    147.89 o 
   3   3   9      815.38      880.05    105.53 o 
   4   3   9      157.59      122.98     65.93 o 
 -10   4   9      580.07      592.05     97.76 o 
  -9   4   9      198.18      149.57     56.62 o 
  -8   4   9     1614.34     1605.35    104.09 o 
  -7   4   9       39.50       74.09     30.66 o 
  -6   4   9     2064.50     1881.38    114.12 o 
  -5   4   9      220.95      459.59     88.28 o 
  -4   4   9     2894.32     3193.18    127.27 o 
  -3   4   9     1012.33     1091.39     74.87 o 
  -2   4   9     3396.58     2936.20    110.68 o 
  -1   4   9      270.25      321.14     45.18 o 
   0   4   9      429.42      363.50     68.26 o 
   1   4   9      552.65      586.44     64.91 o 
   2   4   9      128.77      117.97     55.02 o 
   3   4   9     1144.49     1411.06    140.28 o 
 -10   5   9      476.60      552.97    107.84 o 
  -9   5   9     2084.63     1449.76    185.66 o 
  -8   5   9      132.92       96.47     72.81 o 
  -7   5   9     4670.12     4378.79    193.69 o 
  -6   5   9        8.37       18.15     34.71 o 
  -5   5   9     3543.53     3763.03    130.89 o 
  -4   5   9     2580.09     2415.82    101.03 o 
  -3   5   9      709.79      724.74     65.35 o 
  -2   5   9    10879.63     9728.31    253.76 o 
  -1   5   9      761.36      633.84     64.75 o 
   0   5   9     7774.92     7080.16    266.00 o 
   1   5   9      537.97      426.22     77.30 o 
   2   5   9     2076.64     2023.95    164.40 o 
 -10   6   9      496.95      475.97    123.77 o 
  -9   6   9        6.52       42.40     54.04 o 
  -8   6   9      632.64      558.97     89.11 o 
  -7   6   9      420.31      402.50     72.35 o 
  -6   6   9     1817.90     2107.57    155.90 o 
  -5   6   9      263.30      205.16     53.12 o 
  -4   6   9     2454.37     2283.97    103.58 o 
  -3   6   9        6.84       15.53     27.31 o 
  -2   6   9      487.29      424.38     83.08 o 
  -1   6   9       33.89       56.33     34.70 o 
   0   6   9      258.97      129.60     56.93 o 
   1   6   9      148.92       90.15     93.74 o 
 -10   7   9      260.37      315.36     83.02 o 
  -9   7   9        3.76       76.48     56.53 o 
  -8   7   9      851.16      913.48    114.22 o 
  -7   7   9      355.48      499.09    177.01 o 
  -6   7   9      262.81      192.76     61.03 o 
  -5   7   9      117.09      204.35    101.47 o 
  -4   7   9       98.00       69.00     48.20 o 
  -3   7   9      385.56      250.23     79.59 o 
  -2   7   9       53.55       55.10     36.27 o 
  -1   7   9      354.58      357.16     73.15 o 
   0   7   9       33.37       75.91     56.49 o 
  -9   8   9        1.83       60.98     63.07 o 
  -8   8   9      978.21      993.72    125.91 o 
  -7   8   9        3.58       29.80     47.30 o 
  -6   8   9     2140.00     2111.33    534.22 o 
  -5   8   9       32.17       32.53     48.33 o 
  -4   8   9     1864.83     1962.64    239.81 o 
  -3   8   9      393.71      287.35     91.46 o 
  -2   8   9     1585.95     1563.24    142.36 o 
  -1   8   9      115.39       72.81     90.10 o 
  -8   9   9      218.33      180.99     74.92 o 
  -7   9   9      872.32      749.15    151.07 o 
  -6   9   9       64.61      101.19     63.23 o 
  -5   9   9     1921.35     1962.31    169.19 o 
  -4   9   9       97.18      184.60    106.48 o 
   1  -9  10     1245.65     1320.53    209.32 o 
   2  -9  10      812.61      722.83    164.27 o 
   3  -9  10      959.59     1123.91    130.86 o 
   4  -9  10      984.56     1090.97    177.01 o 
  -1  -8  10      251.87      279.58     76.21 o 
   0  -8  10      475.79      345.24     74.16 o 
   1  -8  10      627.68      637.71     96.84 o 
   2  -8  10       38.44       54.52     71.90 o 
   3  -8  10        1.78       30.52     54.52 o 
   4  -8  10      419.76      371.76     87.46 o 
   5  -8  10      482.74      396.73     86.20 o 
   6  -8  10      278.96      206.12     78.44 o 
  -3  -7  10       67.11       16.04     54.52 o 
  -2  -7  10      149.62       51.60     53.09 o 
  -1  -7  10      176.04      197.19     60.33 o 
   0  -7  10       67.40       67.92     37.84 o 
   1  -7  10     1038.87      940.89     84.56 o 
   2  -7  10      399.40      375.01    108.76 o 
   3  -7  10      805.55      730.67     99.30 o 
   4  -7  10      136.17      154.18     60.15 o 
   5  -7  10      297.65      241.94     69.80 o 
   6  -7  10        2.64      -20.52     56.82 o 
  -4  -6  10     1968.59     2037.78    170.10 o 
  -3  -6  10     3058.59     3446.31    187.02 o 
  -2  -6  10     1781.86     1882.16    150.90 o 
  -1  -6  10     2790.20     2408.92    140.77 o 
   0  -6  10      477.71      506.22     71.60 o 
   1  -6  10      207.46      125.16     38.00 o 
   2  -6  10      568.98      509.40     60.39 o 
   3  -6  10      432.89      437.69    101.93 o 
   4  -6  10      171.51      176.32     64.62 o 
   5  -6  10     1715.61     1639.59    147.81 o 
   6  -6  10        0.95      -14.98     53.23 o 
   7  -6  10     1615.11     1406.84    145.90 o 
  -5  -5  10        8.99        9.15     52.21 o 
  -4  -5  10     2104.94     2350.99    175.26 o 
  -3  -5  10     1099.52     1121.92    114.35 o 
  -2  -5  10     1139.84     1128.06    107.91 o 
  -1  -5  10     2756.95     2471.27    112.52 o 
   0  -5  10      207.30      177.03     37.90 o 
   1  -5  10     2258.67     2003.06     99.35 o 
   2  -5  10      523.93      519.09     79.66 o 
   3  -5  10     2761.62     2959.08    154.89 o 
   4  -5  10     1206.27     1037.61    107.08 o 
   5  -5  10     1513.91     1717.83    253.00 o 
   6  -5  10      552.31      511.92     88.27 o 
   7  -5  10      337.47      242.90     76.01 o 
  -6  -4  10      448.68      395.84    131.96 o 
  -5  -4  10     1568.31     1813.11    156.98 o 
  -4  -4  10      253.23      302.15     67.89 o 
  -3  -4  10     1220.67     1565.85    155.17 o 
  -2  -4  10      457.32      480.42     56.14 o 
  -1  -4  10      527.92      481.64     61.61 o 
   0  -4  10      983.60      866.92     70.54 o 
   1  -4  10      874.83      870.83     69.22 o 
   2  -4  10      919.41      972.20     82.32 o 
   3  -4  10       53.41      250.28     53.31 o 
   4  -4  10     1625.91     1740.99    134.73 o 
   5  -4  10      100.63      117.94     51.44 o 
   6  -4  10     1632.30     1380.36    156.08 o 
   7  -4  10       51.29       70.99     90.10 o 
  -7  -3  10      241.29      351.72    127.87 o 
  -6  -3  10      650.57      908.74    110.23 o 
  -5  -3  10      334.99      411.33     95.10 o 
  -4  -3  10     1346.45     1449.56    202.04 o 
  -3  -3  10      372.39      314.34     43.83 o 
  -2  -3  10      240.09      157.26     42.06 o 
  -1  -3  10        5.79        9.67     22.54 o 
   1  -3  10     1679.18     1584.88     85.55 o 
   2  -3  10      350.46      610.08     56.39 o 
   3  -3  10     1186.06     1306.84     84.75 o 
   4  -3  10      848.53      916.24     74.86 o 
   5  -3  10       30.39       13.28     52.33 o 
   6  -3  10     1560.43     1294.14    180.20 o 
  -8  -2  10      154.30      296.28     77.74 o 
  -7  -2  10     2249.35     2284.49    266.20 o 
  -6  -2  10       70.58       39.59     43.60 o 
  -5  -2  10     2510.44     2607.04    154.70 o 
  -4  -2  10      714.40      731.33     83.27 o 
  -3  -2  10     2509.56     2332.18     96.08 o 
  -2  -2  10     2431.85     2314.10     93.82 o 
  -1  -2  10      317.38      317.52     75.96 o 
   0  -2  10     1494.55     1351.13     81.38 o 
   1  -2  10     1041.10     1339.98     75.15 o 
   2  -2  10     2694.78     2880.34    107.58 o 
   3  -2  10     1148.42     1137.45     78.80 o 
   4  -2  10     1908.45     2007.23    101.59 o 
   5  -2  10      241.52      311.07     67.56 o 
  -8  -1  10      232.94      212.80    104.66 o 
  -7  -1  10      371.30      423.30     78.50 o 
  -6  -1  10      504.33      496.05     94.65 o 
  -5  -1  10      747.78      869.37    119.22 o 
  -4  -1  10      472.54      508.86     63.27 o 
  -3  -1  10       26.25       20.37     21.61 o 
  -2  -1  10     2478.79     2471.06     98.07 o 
  -1  -1  10      990.60      970.00     70.75 o 
   0  -1  10     8674.89     8238.16    207.13 o 
   1  -1  10       21.56       11.85     22.03 o 
   2  -1  10     5235.53     5338.51    158.41 o 
   3  -1  10        3.43       30.94     23.00 o 
   4  -1  10      684.33      768.91     72.14 o 
   5  -1  10       84.76       84.72     58.70 o 
  -8   0  10     1164.86     1203.99    125.04 o 
  -7   0  10      753.24      840.07     98.95 o 
  -6   0  10     1666.79     1913.84    152.28 o 
  -5   0  10     3846.34     3577.92    118.83 o 
  -4   0  10     3535.63     3245.19     93.99 o 
  -3   0  10     4214.58     3776.52     99.06 o 
  -2   0  10     1157.86     2035.40     65.98 o 
  -1   0  10     1121.08     1157.84     51.99 o 
   0   0  10      488.76      520.98     38.36 o 
   1   0  10     1255.37     1446.56     84.18 o 
   2   0  10     1209.78     1602.50    189.59 o 
   3   0  10      412.33      498.40    148.80 o 
   4   0  10      709.57      768.23     93.30 o 
   5   0  10       12.89       29.72     52.44 o 
   6   0  10      375.50      333.09    123.77 o 
  -9   1  10      649.58      698.42    114.22 o 
  -8   1  10      747.98      863.00    144.25 o 
  -7   1  10       19.77       21.13     29.97 o 
  -6   1  10      996.21     1088.57     66.93 o 
  -5   1  10     2661.53     2438.90     83.28 o 
  -4   1  10     5860.79     5209.91    127.74 o 
  -3   1  10     6147.68     5491.42    128.55 o 
  -2   1  10     9739.45     9418.73    216.35 o 
  -1   1  10     3053.50     3164.20    106.35 o 
   0   1  10     2941.07     2745.18    103.38 o 
   1   1  10     1804.23     1915.52     88.62 o 
   2   1  10      527.46      535.16     96.75 o 
   3   1  10      825.00      841.79     78.29 o 
   4   1  10        3.83      -16.76     42.62 o 
   5   1  10      199.54      325.52    140.15 o 
  -9   2  10      993.45     1108.97    122.91 o 
  -8   2  10      278.79      317.32    109.67 o 
  -7   2  10     4302.32     4585.04    230.71 o 
  -6   2  10     1098.58     1155.57     69.02 o 
  -5   2  10     4136.60     4023.42    111.78 o 
  -4   2  10      435.71      577.49     43.20 o 
  -3   2  10     4336.22     3950.57    125.23 o 
  -2   2  10      111.24      190.35     39.48 o 
  -1   2  10     3340.51     2936.04    106.90 o 
   0   2  10       92.82      226.59     37.17 o 
   1   2  10      338.05      371.91     49.56 o 
   2   2  10      569.58      631.26     65.81 o 
   3   2  10        7.47      -32.85     88.28 o 
   4   2  10     1210.30     1630.18    147.86 o 
 -10   3  10       35.63       33.99     56.53 o 
  -9   3  10      412.51      417.39     77.74 o 
  -8   3  10       37.82       18.23     38.93 o 
  -7   3  10       63.60       79.43     32.14 o 
  -6   3  10      431.68      316.43     38.29 o 
  -5   3  10      703.53      706.31     60.81 o 
  -4   3  10     1292.57     1281.07     84.17 o 
  -3   3  10      931.24      974.86     69.92 o 
  -2   3  10     1296.30     1297.44     88.46 o 
  -1   3  10        9.36       82.89     32.80 o 
   0   3  10     1599.84     1677.31    100.36 o 
   1   3  10       22.18       15.04     30.44 o 
   2   3  10      437.98      374.91     71.70 o 
   3   3  10      344.01      280.00     81.45 o 
   4   3  10        3.71      -18.53     53.32 o 
 -10   4  10       81.97      126.63     62.74 o 
  -9   4  10      357.25      385.94     89.19 o 
  -8   4  10     1000.13      985.03     83.33 o 
  -7   4  10      826.39      860.82     96.85 o 
  -6   4  10     1288.94     1528.15    121.30 o 
  -5   4  10     2145.73     2225.21     96.40 o 
  -4   4  10     2090.14     2508.24    101.92 o 
  -3   4  10     1988.99     2082.71     92.26 o 
  -2   4  10     1054.25     1198.28     83.90 o 
  -1   4  10      138.37      154.83     42.71 o 
   0   4  10       48.55       80.14     33.76 o 
   1   4  10       39.48       47.03     45.68 o 
   2   4  10      167.93      167.67     65.53 o 
   3   4  10       40.68       23.36     57.27 o 
 -10   5  10       94.82      100.11     84.64 o 
  -9   5  10     1483.10     1249.55    176.56 o 
  -8   5  10     1324.56     1380.60    167.00 o 
  -7   5  10     2169.82     2386.84    153.54 o 
  -6   5  10     1068.74     1189.14    113.26 o 
  -5   5  10     1107.11     1121.30    116.71 o 
  -4   5  10      728.02      789.58     68.74 o 
  -3   5  10      478.26      524.31     57.23 o 
  -2   5  10      346.04      367.82     51.66 o 
  -1   5  10      381.17      305.49     50.06 o 
   0   5  10      122.43      163.14     46.21 o 
   1   5  10       19.51       14.56     45.69 o 
   2   5  10      148.10      161.66     71.90 o 
  -9   6  10       77.24      141.69     62.54 o 
  -8   6  10     2008.53     2366.33    215.23 o 
  -7   6  10        1.93       -0.19     39.76 o 
  -6   6  10     4263.96     4863.15    214.49 o 
  -5   6  10       27.08       66.89     39.90 o 
  -4   6  10     2857.28     2775.87    152.33 o 
  -3   6  10      222.71      249.75     46.52 o 
  -2   6  10      271.40      273.65     48.41 o 
  -1   6  10     2892.07     2984.73    130.83 o 
   0   6  10       44.78       61.06     51.08 o 
   1   6  10     2826.19     3153.50    281.67 o 
  -9   7  10     1842.99     1885.45    165.06 o 
  -8   7  10        6.95      -22.34     46.86 o 
  -7   7  10     2207.02     2631.30    172.21 o 
  -6   7  10      649.39      634.79     93.63 o 
  -5   7  10     2872.38     3213.38    174.36 o 
  -4   7  10      773.51      679.34     92.33 o 
  -3   7  10     1955.37     1962.55    120.32 o 
  -2   7  10      146.43       78.36     41.05 o 
  -1   7  10       63.15       95.40     59.86 o 
   0   7  10      164.66      113.17     65.85 o 
  -9   8  10       10.14       16.51     60.24 o 
  -8   8  10     1079.55     1153.96    163.82 o 
  -7   8  10      113.83      105.91     60.88 o 
  -6   8  10        7.66       11.33     49.80 o 
  -5   8  10       27.41       46.05     50.00 o 
  -4   8  10      500.04      703.56    104.80 o 
  -3   8  10      171.06      160.56     63.70 o 
  -2   8  10      165.95      245.99    154.26 o 
  -6   9  10        6.00       62.02     63.09 o 
  -5   9  10      530.97      598.09    267.56 o 
  -1  -8  11      203.67      231.33     73.43 o 
   0  -8  11      869.39      640.60    139.70 o 
   1  -8  11     1105.43     1318.87    151.53 o 
   2  -8  11      724.47      790.07    194.30 o 
   3  -8  11     3472.84     3162.54    186.26 o 
   4  -8  11      967.59     1160.60    245.72 o 
   5  -8  11     3069.74     2779.71    215.69 o 
  -2  -7  11      337.27      319.09     77.95 o 
  -1  -7  11      961.28      893.52    196.12 o 
   0  -7  11      812.30      622.77     93.89 o 
   1  -7  11      836.85      844.35     81.62 o 
   2  -7  11      424.21      374.36     76.21 o 
   3  -7  11        1.05       30.87     48.21 o 
   4  -7  11     1032.90      761.43    106.26 o 
   5  -7  11      480.55      274.22     76.01 o 
   6  -7  11     1277.17     1180.97    136.56 o 
  -4  -6  11      168.33      195.99     86.46 o 
  -3  -6  11       47.21      154.39     59.86 o 
  -2  -6  11        3.33        7.89     43.99 o 
  -1  -6  11     1393.62     1293.64    120.33 o 
   0  -6  11       23.72       -7.04     30.41 o 
   1  -6  11     2800.13     2617.18    117.47 o 
   2  -6  11       87.36       44.59     43.01 o 
   3  -6  11     1045.32      963.84    108.75 o 
   4  -6  11       33.66       22.41     45.96 o 
   5  -6  11      329.29      191.72     64.91 o 
   6  -6  11        3.26       37.52     58.04 o 
  -5  -5  11      384.75      406.84     90.68 o 
  -4  -5  11        0.44       41.02     50.44 o 
  -3  -5  11     2927.36     2900.19    162.16 o 
  -2  -5  11      181.59      236.00     61.43 o 
  -1  -5  11     3002.65     2685.49    136.60 o 
   0  -5  11      214.73      205.42     72.87 o 
   1  -5  11      647.75      604.21    138.77 o 
   2  -5  11       42.85       43.29     31.29 o 
   3  -5  11      208.56       68.79     47.27 o 
   4  -5  11      493.00      477.59     80.47 o 
   5  -5  11        1.10       94.89     53.39 o 
   6  -5  11     1000.05     1056.49    144.25 o 
  -6  -4  11        1.63      -14.95     55.97 o 
  -5  -4  11     2594.06     2807.30    196.92 o 
  -4  -4  11        5.20      -30.10     48.23 o 
  -3  -4  11     1500.87     1563.22    235.26 o 
  -2  -4  11      835.29      891.49     74.19 o 
  -1  -4  11      325.61      261.37     55.00 o 
   0  -4  11     2179.39     2335.86    118.70 o 
   1  -4  11       25.34       44.45     27.94 o 
   2  -4  11     1204.00     1186.78    132.13 o 
   3  -4  11     1577.71     1691.55    132.28 o 
   4  -4  11     1021.93     1106.49    131.51 o 
   5  -4  11     2265.26     2786.96    272.12 o 
   6  -4  11      388.49      324.54     75.93 o 
  -7  -3  11      139.95      348.42     84.18 o 
  -6  -3  11      230.58      188.67     63.97 o 
  -5  -3  11     1938.75     2273.68    361.76 o 
  -4  -3  11      957.63     1108.73    108.40 o 
  -3  -3  11     2835.39     3032.45    127.62 o 
  -2  -3  11      283.10      300.89     44.75 o 
  -1  -3  11     3596.97     3270.81    119.70 o 
   0  -3  11       47.84       46.46     25.75 o 
   1  -3  11     2705.32     2515.63    111.15 o 
   2  -3  11       22.89      113.08     33.33 o 
   3  -3  11      736.68      772.55     69.48 o 
   4  -3  11      231.19      343.87     52.74 o 
   5  -3  11      488.50      545.40     84.95 o 
  -7  -2  11     1394.49     1332.38    214.32 o 
  -6  -2  11      139.10       86.98     82.36 o 
  -5  -2  11      470.02      490.68     79.96 o 
  -4  -2  11      159.80      140.52     47.32 o 
  -3  -2  11      283.75      288.12     42.92 o 
  -2  -2  11        8.61        4.27     21.00 o 
  -1  -2  11      262.05      296.90     39.71 o 
   0  -2  11        7.28        1.48     19.83 o 
   1  -2  11     2650.91     3447.70    120.98 o 
   2  -2  11      763.27      777.02     65.72 o 
   3  -2  11     1787.22     1776.92    117.66 o 
   4  -2  11      810.04      925.00    101.47 o 
   5  -2  11     1213.08     1685.48    204.77 o 
  -8  -1  11     1022.27     1348.73    141.78 o 
  -7  -1  11       48.40       32.65     49.89 o 
  -6  -1  11     2618.33     2684.71    148.33 o 
  -5  -1  11        3.93        4.91     35.11 o 
  -4  -1  11     2055.47     1909.44     92.79 o 
  -3  -1  11     1420.69     1622.61     92.82 o 
  -2  -1  11     1244.24     1410.01     78.42 o 
  -1  -1  11     4211.38     3872.71    126.00 o 
   0  -1  11       74.12      179.52     31.83 o 
   1  -1  11     3045.92     3380.95    118.14 o 
   2  -1  11     4002.24     3562.83    160.69 o 
   3  -1  11     3561.62     3160.19    161.99 o 
   4  -1  11     4200.01     4340.09    195.55 o 
   5  -1  11     2287.46     2656.54    220.24 o 
  -8   0  11      132.42       59.62     58.24 o 
  -7   0  11     1045.81     1104.74    196.12 o 
  -6   0  11        1.26       21.36     41.41 o 
  -5   0  11      750.94      611.47     60.05 o 
  -4   0  11        9.07       19.76     23.27 o 
  -3   0  11      174.80      283.79     44.15 o 
  -2   0  11     1122.52     1158.73     69.55 o 
  -1   0  11      938.81     1321.98     72.75 o 
   0   0  11     3562.63     3808.47    249.36 o 
   1   0  11       22.64      141.52     43.12 o 
   2   0  11     1008.85      981.31     97.07 o 
   3   0  11        1.04        3.41     33.11 o 
   4   0  11      148.36      228.57     64.11 o 
   5   0  11       21.59       55.52     86.46 o 
  -9   1  11      259.53      236.62    100.11 o 
  -8   1  11      317.77      193.85     85.55 o 
  -7   1  11      471.08      539.47     63.52 o 
  -6   1  11       76.64       44.14     35.29 o 
  -5   1  11      455.01      532.71     55.66 o 
  -4   1  11      376.14      480.68     45.99 o 
  -3   1  11     1871.37     1658.26     64.61 o 
  -2   1  11       29.21      391.22     69.17 o 
  -1   1  11      818.54      916.45     66.61 o 
   0   1  11      627.70      766.84     68.30 o 
   1   1  11      246.04      321.75     62.54 o 
   2   1  11      174.95      226.42     44.01 o 
   3   1  11      713.61      877.30     82.90 o 
   4   1  11       17.12      -47.94     47.94 o 
   5   1  11      372.10      306.20     85.13 o 
  -9   2  11      896.95     1099.08    123.54 o 
  -8   2  11     2036.29     1996.27    147.02 o 
  -7   2  11     1079.25     1205.92     86.32 o 
  -6   2  11      929.95     1017.41    119.93 o 
  -5   2  11      104.30       61.16     22.95 o 
  -4   2  11     1185.61     1387.06     78.32 o 
  -3   2  11      722.27      868.32     79.15 o 
  -2   2  11     6379.13     6381.48    229.96 o 
  -1   2  11     1694.87     1589.67     94.19 o 
   0   2  11     5296.81     5515.03    171.53 o 
   1   2  11      306.70      321.07     50.63 o 
   2   2  11     3185.35     3149.85    134.48 o 
   3   2  11       27.57       52.65     54.04 o 
   4   2  11      990.29     1100.92    128.02 o 
 -10   3  11       10.51       46.06     58.47 o 
  -9   3  11      938.23      961.24    111.95 o 
  -8   3  11      793.29      797.23     94.43 o 
  -7   3  11      228.08       84.64     62.80 o 
  -6   3  11     3410.31     3392.46    130.77 o 
  -5   3  11       94.83      117.90     32.58 o 
  -4   3  11     2134.16     2455.29    101.28 o 
  -3   3  11      429.25      438.68     70.79 o 
  -2   3  11     1382.79     1372.71    106.33 o 
  -1   3  11     2713.99     2746.96    112.75 o 
   0   3  11     1064.11     1203.39     86.58 o 
   1   3  11     1764.75     1784.18    119.60 o 
   2   3  11       73.29       32.29     49.35 o 
   3   3  11     1068.10     1300.69    187.48 o 
 -10   4  11     1245.33     1278.67    201.13 o 
  -9   4  11      173.27       87.37     77.36 o 
  -8   4  11      905.39     1330.54    172.01 o 
  -7   4  11        2.33      -24.92     34.21 o 
  -6   4  11       73.69      120.28     59.61 o 
  -5   4  11      213.59      312.39     45.89 o 
  -4   4  11      362.86      447.33     53.56 o 
  -3   4  11      414.82      388.70     49.32 o 
  -2   4  11      565.88      675.18     63.57 o 
  -1   4  11      322.08      185.01     66.44 o 
   0   4  11     1145.72     1096.43    150.64 o 
   1   4  11      491.93      464.14     91.46 o 
   2   4  11      451.51      226.17     71.11 o 
 -10   5  11        6.19       50.96     76.45 o 
  -9   5  11        2.69       21.84     71.90 o 
  -8   5  11      157.83      158.44     59.19 o 
  -7   5  11        3.95       74.13     47.03 o 
  -6   5  11      144.92      206.29     57.26 o 
  -5   5  11      201.46      176.29     70.64 o 
  -4   5  11      651.84      800.01     70.57 o 
  -2   5  11      807.62      819.61     74.69 o 
  -1   5  11      124.30       56.25    107.84 o 
   0   5  11       62.96       39.14     39.72 o 
   1   5  11      698.82      613.00     99.07 o 
  -9   6  11       37.18       42.99     57.14 o 
  -8   6  11      662.61      868.23    221.15 o 
  -7   6  11     1479.97     1522.99    138.04 o 
  -6   6  11      360.43      266.05     66.32 o 
  -5   6  11     1972.11     1820.53    143.82 o 
  -4   6  11       23.61       61.93     33.03 o 
  -3   6  11     1764.84     1675.50    158.09 o 
  -2   6  11      291.15      252.09     50.70 o 
  -1   6  11      845.70      804.63     82.70 o 
   0   6  11      112.54       25.66     83.27 o 
  -9   7  11      401.50      446.62     92.90 o 
  -8   7  11        1.30      -48.71     48.71 o 
  -7   7  11      269.02      417.27     81.24 o 
  -6   7  11      115.04       96.96     55.02 o 
  -5   7  11      536.87      540.34    119.22 o 
  -4   7  11        6.33       12.75     43.75 o 
  -3   7  11      203.07      180.84     50.48 o 
  -2   7  11       22.03       20.98     42.24 o 
  -1   7  11       55.12       61.18     58.75 o 
  -8   8  11      361.43      285.00     82.67 o 
  -7   8  11        0.77       54.28     59.47 o 
  -6   8  11      391.63      530.24     96.77 o 
  -5   8  11      502.33      508.88     92.64 o 
  -4   8  11      834.68     1021.67    136.97 o 
  -3   8  11      739.10      726.65    107.15 o 
   0  -8  12      160.03      161.03     73.26 o 
   1  -8  12     2344.36     2365.84    187.40 o 
   2  -8  12      869.36      602.92    100.37 o 
   3  -8  12     2740.48     2605.47    198.77 o 
   4  -8  12      556.96      449.00    121.50 o 
  -2  -7  12      441.82      550.07     97.95 o 
  -1  -7  12      374.75      261.16    114.22 o 
   0  -7  12      724.35      664.33     89.89 o 
   1  -7  12       76.39       63.10     44.26 o 
   2  -7  12     1219.59     1162.21    125.78 o 
   3  -7  12        6.80       62.51     54.20 o 
   4  -7  12     2481.60     2828.56    204.56 o 
   5  -7  12      209.99      158.17     69.07 o 
  -3  -6  12        2.17      -16.02     45.64 o 
  -2  -6  12       44.44       33.54     46.96 o 
  -1  -6  12     1333.61     1192.52    150.16 o 
   0  -6  12      578.50      522.75    120.42 o 
   1  -6  12     2843.59     2657.82    123.18 o 
   2  -6  12      851.73      968.16    177.92 o 
   3  -6  12     1674.09     1811.95    189.30 o 
   4  -6  12       81.73      189.56     61.03 o 
   5  -6  12     1403.46     1517.90    148.25 o 
   6  -6  12       76.67       67.87     81.91 o 
  -5  -5  12      719.13      821.43    172.01 o 
  -4  -5  12      450.49      333.49     76.90 o 
  -3  -5  12      752.88      781.07    209.77 o 
  -2  -5  12     1281.44     1140.53    178.83 o 
  -1  -5  12       12.14       30.76     32.97 o 
   0  -5  12     5461.30     5063.10    214.27 o 
   1  -5  12      160.67      192.76     44.32 o 
   2  -5  12     8039.19     7654.21    294.21 o 
   3  -5  12       27.14      -38.42     40.94 o 
   4  -5  12     3517.99     3782.52    247.54 o 
   5  -5  12       43.38       -5.02     67.80 o 
   6  -5  12      790.20      817.00    113.47 o 
  -6  -4  12      123.08      192.66     70.48 o 
  -5  -4  12      206.45       69.52     56.24 o 
  -4  -4  12      296.81      335.47     71.21 o 
  -3  -4  12     2858.94     2763.63    152.41 o 
  -2  -4  12     2566.77     2500.80    112.27 o 
  -1  -4  12     3134.83     3037.22    135.63 o 
   0  -4  12     2805.92     2537.05    163.30 o 
   1  -4  12     2119.28     2058.75    111.42 o 
   2  -4  12      528.37      546.79     61.46 o 
   3  -4  12     1347.61     1514.11    102.29 o 
   4  -4  12       55.37       70.71     49.15 o 
   5  -4  12      482.26      400.30     81.08 o 
   6  -4  12       56.56       96.55     63.83 o 
  -6  -3  12      144.71      208.25    121.04 o 
  -5  -3  12      223.07      276.89    108.76 o 
  -4  -3  12      330.04      204.30     58.47 o 
  -3  -3  12       14.78        0.73     27.33 o 
  -2  -3  12        3.81       16.07     26.72 o 
  -1  -3  12      550.42      601.49     60.93 o 
   0  -3  12      224.78      183.09     37.47 o 
   1  -3  12     1119.91     1017.24     77.50 o 
   2  -3  12      263.95      472.49     55.51 o 
   3  -3  12      313.66      287.19     64.69 o 
   4  -3  12      746.41     1172.03    165.64 o 
   5  -3  12      115.84        8.19     77.36 o 
  -7  -2  12       32.66       74.15     60.38 o 
  -6  -2  12        3.25       25.93     47.41 o 
  -5  -2  12      192.80      159.61     51.29 o 
  -4  -2  12     1907.39     1851.23    137.71 o 
  -3  -2  12       35.11       27.53     27.79 o 
  -2  -2  12     3934.84     4202.81    141.65 o 
  -1  -2  12      190.30      248.86     52.24 o 
   0  -2  12     5107.90     5062.35    157.87 o 
   1  -2  12      507.98      928.03     70.48 o 
   2  -2  12     3038.21     3515.02    147.95 o 
   3  -2  12       86.00      504.19    104.66 o 
   4  -2  12      345.78      303.62     64.96 o 
   5  -2  12       82.22       76.45     86.46 o 
  -8  -1  12     1127.39     1432.00    242.54 o 
  -7  -1  12     1478.50     1858.92    157.82 o 
  -6  -1  12      834.77      876.52    120.13 o 
  -5  -1  12     3222.40     2926.71    151.67 o 
  -4  -1  12        5.17        9.35     24.69 o 
  -3  -1  12     5109.25     4716.15    151.21 o 
  -2  -1  12      120.78      124.99     30.35 o 
  -1  -1  12     2269.22     2218.61    109.57 o 
   0  -1  12     1000.06      864.23     76.93 o 
   1  -1  12      289.12      352.96     63.07 o 
   2  -1  12     2200.27     2293.69    131.45 o 
   3  -1  12      174.59      149.69     58.25 o 
   4  -1  12      799.58      797.24    114.67 o 
  -8   0  12        1.63       16.58     50.79 o 
  -7   0  12      554.46      541.19    132.87 o 
  -6   0  12      391.00      256.85    113.31 o 
  -5   0  12      975.41     1199.12    116.18 o 
  -4   0  12      580.27      598.97     57.85 o 
  -3   0  12      433.68      499.95     69.86 o 
  -2   0  12     2283.64     1897.49     84.97 o 
  -1   0  12      539.07      604.64     78.27 o 
   0   0  12     2846.97     3325.28    312.61 o 
   1   0  12       12.22      110.68     41.86 o 
   2   0  12     1046.70     1148.92    110.02 o 
   3   0  12     1271.59     1415.99    126.44 o 
   4   0  12      893.96      785.40    145.61 o 
   5   0  12     1843.73     1912.09    233.89 o 
  -8   1  12      141.07       54.61     72.81 o 
  -7   1  12      192.19      151.69     55.75 o 
  -6   1  12      648.35      569.46     69.23 o 
  -5   1  12     1746.45     1663.17     98.71 o 
  -4   1  12      961.55      994.89     94.77 o 
  -3   1  12     1784.32     1665.32    119.61 o 
  -2   1  12       44.88      230.26     49.15 o 
  -1   1  12     3959.61     4439.56    185.65 o 
   0   1  12     1259.25     1342.63    114.46 o 
   1   1  12     5064.89     5251.54    215.14 o 
   2   1  12      650.87      559.65     84.83 o 
   3   1  12     1498.45     1526.21    193.85 o 
   4   1  12      306.77      192.03     98.29 o 
  -9   2  12      729.59      418.64    111.94 o 
  -8   2  12      400.22      290.32     93.74 o 
  -7   2  12      628.21      623.73    102.38 o 
  -6   2  12     1033.85     1079.91     85.89 o 
  -5   2  12       29.20      139.24     53.69 o 
  -4   2  12     1549.90     1503.38     86.11 o 
  -3   2  12        8.84      169.23     35.62 o 
  -2   2  12        5.99        3.32     23.71 o 
  -1   2  12      324.58      254.94     44.64 o 
   0   2  12      385.70      431.21     80.48 o 
   1   2  12     1991.26     1946.81    149.12 o 
   2   2  12       30.61       36.07     37.82 o 
   3   2  12     1124.79     1051.53    214.78 o 
  -9   3  12       52.34       25.48     68.26 o 
  -8   3  12      926.58      981.98    151.07 o 
  -7   3  12      242.44      182.48     56.24 o 
  -6   3  12      833.53      915.07    124.74 o 
  -5   3  12      228.13      318.04     46.71 o 
  -4   3  12       80.50      114.84     33.27 o 
  -3   3  12      723.04      778.39     82.00 o 
  -2   3  12      129.45      239.37     83.65 o 
  -1   3  12     3084.43     2897.40    120.24 o 
   0   3  12        0.46       28.52     31.70 o 
   1   3  12     2382.80     2608.05    138.60 o 
   2   3  12       54.08       68.48     68.71 o 
   3   3  12     1308.97     1128.63    133.14 o 
  -8   4  12      277.70      393.43     75.00 o 
  -7   4  12      376.17      487.02     78.65 o 
  -6   4  12       15.71      156.77     53.36 o 
  -5   4  12     2378.58     2411.27    107.02 o 
  -4   4  12       29.22       72.49     32.80 o 
  -3   4  12     1097.05     1132.91     86.57 o 
  -2   4  12      526.58      531.28     71.00 o 
  -1   4  12      278.84      276.16     67.24 o 
   0   4  12     1653.96     1526.78    108.25 o 
   1   4  12      139.81      227.86     70.29 o 
   2   4  12      878.44      928.87    152.44 o 
  -9   5  12     1198.98     1340.55    198.40 o 
  -8   5  12      931.46      919.15    115.19 o 
  -7   5  12      954.48     1397.67    131.27 o 
  -6   5  12       72.90      248.38     61.43 o 
  -5   5  12      140.40       69.53     36.47 o 
  -4   5  12       54.26      222.63     58.21 o 
  -3   5  12      980.81      939.86     82.47 o 
  -2   5  12       12.12      -14.38     31.73 o 
  -1   5  12     1322.73     1294.72    102.06 o 
   0   5  12        1.15       27.29     52.02 o 
   1   5  12     1344.11     1753.46    202.49 o 
  -9   6  12      413.66      493.99    169.73 o 
  -8   6  12      218.11      143.29     91.92 o 
  -7   6  12      578.36      694.63     98.70 o 
  -6   6  12      472.54      483.27     80.43 o 
  -5   6  12      111.88      193.79     60.55 o 
  -4   6  12     1682.85     1697.74    113.22 o 
  -3   6  12      144.61      158.70     56.07 o 
  -2   6  12     1321.25     1124.51    115.54 o 
  -1   6  12      166.31      174.39     54.31 o 
   0   6  12      484.28      488.43    146.07 o 
  -8   7  12       17.50      -10.60     53.13 o 
  -7   7  12       36.43       85.49     54.42 o 
  -6   7  12      652.22      655.70     98.77 o 
  -5   7  12       25.62      113.72     87.37 o 
  -4   7  12      900.29      987.74    114.22 o 
  -3   7  12      647.18      601.37     76.14 o 
  -2   7  12     1042.19     1038.81     97.85 o 
  -7   8  12      166.06      197.55    109.21 o 
  -6   8  12       73.99       82.75     62.74 o 
  -5   8  12      688.98      789.07    182.47 o 
  -4   8  12       71.08       61.74     60.04 o 
   2  -8  13       20.16       32.64     71.90 o 
  -1  -7  13      389.22      285.85     73.29 o 
   0  -7  13      588.57      552.00     73.27 o 
   1  -7  13       21.40       47.99     43.98 o 
   2  -7  13      963.51      812.39    175.19 o 
   3  -7  13      758.99      731.32    107.42 o 
   4  -7  13      743.11      705.89    115.57 o 
  -3  -6  13     1001.48     1203.41    131.92 o 
  -2  -6  13      276.46      242.27     69.47 o 
  -1  -6  13     1757.27     1662.74    144.09 o 
   0  -6  13      289.14      325.42     57.46 o 
   1  -6  13      864.69      845.96     84.85 o 
   2  -6  13       23.36       25.03     51.16 o 
   3  -6  13      214.21      200.09    198.85 o 
   4  -6  13      427.63      442.33     88.56 o 
   5  -6  13      229.48      174.95     74.24 o 
  -4  -5  13      389.79      284.29    123.77 o 
  -3  -5  13      266.14      304.34     75.22 o 
  -2  -5  13       91.11       26.25     46.41 o 
  -1  -5  13        1.66       21.12     34.26 o 
   0  -5  13      515.47      432.99     62.08 o 
   1  -5  13       80.75      158.12     46.09 o 
   2  -5  13      593.12      630.45     71.18 o 
   3  -5  13      204.11      143.67     59.16 o 
   4  -5  13       70.24      117.05     58.11 o 
   5  -5  13       12.78       42.85     59.84 o 
  -5  -4  13      185.08      163.57    101.93 o 
  -4  -4  13     2121.58     2011.46    157.98 o 
  -3  -4  13      981.89      892.38    105.39 o 
  -2  -4  13     2086.75     2073.63    122.10 o 
  -1  -4  13      991.98     1051.97     86.85 o 
   0  -4  13      118.02       92.55     37.93 o 
   1  -4  13     3059.72     2955.08    124.79 o 
   2  -4  13      318.02      365.31     61.05 o 
   3  -4  13     4556.04     4463.91    162.80 o 
   4  -4  13      315.56      355.73    110.58 o 
   5  -4  13     2023.33     1809.25    228.43 o 
  -6  -3  13        6.99      -27.49     49.89 o 
  -5  -3  13     1616.33     1618.37    204.77 o 
  -4  -3  13      700.20      692.26     92.51 o 
  -3  -3  13     1038.20     1060.38     85.32 o 
  -2  -3  13     5280.74     4856.84    163.92 o 
  -1  -3  13     2249.33     2140.52    112.23 o 
   0  -3  13     5924.48     5248.64    171.10 o 
   1  -3  13     1554.39     1510.25     97.68 o 
   2  -3  13     3599.86     3382.60    134.90 o 
   3  -3  13      103.16       55.16     52.64 o 
   4  -3  13     1473.83     1723.70    221.15 o 
   5  -3  13       12.16        5.46     84.64 o 
  -7  -2  13      257.52      194.10     88.73 o 
  -6  -2  13     1436.06     1534.15    207.95 o 
  -5  -2  13      301.82      384.83     94.65 o 
  -4  -2  13     1788.40     1678.20    188.39 o 
  -3  -2  13      165.61       70.21     33.79 o 
  -2  -2  13      111.23       70.54     55.67 o 
  -1  -2  13      918.96      816.10     71.00 o 
   0  -2  13       22.44       66.14     30.19 o 
   1  -2  13     1151.79     1335.05     89.09 o 
   2  -2  13        6.17       40.06     44.18 o 
   3  -2  13      439.34      488.62    100.56 o 
   4  -2  13       67.60       91.30     57.00 o 
  -8  -1  13       83.68      146.95     81.45 o 
  -7  -1  13        1.68       32.61     54.03 o 
  -6  -1  13      250.24      225.89     66.86 o 
  -5  -1  13       20.81       17.37     40.68 o 
  -4  -1  13     2215.29     2037.28    105.02 o 
  -3  -1  13      944.83      790.28     72.58 o 
  -2  -1  13     1507.39     1611.39     97.14 o 
  -1  -1  13     1363.55     1202.41     81.97 o 
   0  -1  13      979.10      878.24     93.16 o 
   1  -1  13     1698.14     1806.16    136.85 o 
   2  -1  13      418.41      885.62     97.76 o 
   3  -1  13      970.62     1140.52    203.86 o 
   4  -1  13        3.06        6.08     62.80 o 
  -8   0  13      570.20      554.13     96.94 o 
  -7   0  13      477.53      569.55    159.26 o 
  -6   0  13     2314.76     2431.33    152.35 o 
  -5   0  13      234.48      263.47     72.18 o 
  -4   0  13     4496.39     4209.84    144.23 o 
  -3   0  13      374.87      340.69     55.48 o 
  -2   0  13     6703.64     6063.52    228.96 o 
  -1   0  13      623.36      804.63     89.51 o 
   0   0  13     3020.42     3312.02    195.21 o 
   1   0  13      989.62      835.44    108.30 o 
   2   0  13      251.03      271.08     70.09 o 
   3   0  13     1160.16     1052.11    116.64 o 
   4   0  13        0.45       81.91     91.01 o 
  -8   1  13      407.20      490.54    129.23 o 
  -7   1  13      615.51      751.42     98.30 o 
  -6   1  13      157.56      198.81     43.60 o 
  -5   1  13     2629.97     2517.18    135.45 o 
  -4   1  13       39.97      105.42     40.12 o 
  -3   1  13     2409.42     2548.81    135.32 o 
  -2   1  13       56.45       10.68     35.68 o 
  -1   1  13     2591.39     2770.84    146.30 o 
   0   1  13       60.21      462.07    167.46 o 
   1   1  13     1142.35     1219.26    117.01 o 
   2   1  13      215.25      148.88     59.84 o 
   3   1  13       19.27      -13.65     74.63 o 
   4   1  13       11.33       55.52     93.74 o 
  -9   2  13        1.63       -7.28     73.72 o 
  -7   2  13       36.89       20.93     66.44 o 
  -6   2  13      941.18      974.37    111.03 o 
  -5   2  13       11.23       51.41     37.17 o 
  -4   2  13     2950.13     2583.74    138.14 o 
  -3   2  13      496.16      410.49     73.26 o 
  -2   2  13     1808.69     1859.04    219.79 o 
  -1   2  13       52.18       95.70     43.99 o 
   0   2  13     1918.64     2018.38    149.90 o 
   1   2  13      103.10      100.91     52.11 o 
   2   2  13     1928.16     2235.94    169.41 o 
   3   2  13       71.93      -10.92     82.82 o 
  -7   3  13     2920.98     2791.23    221.15 o 
  -6   3  13      509.38      572.41     64.82 o 
  -5   3  13     6053.96     5350.71    172.63 o 
  -4   3  13       44.15      121.10     44.35 o 
  -3   3  13     8038.60     8199.36    229.72 o 
  -2   3  13       86.89       71.24     32.21 o 
  -1   3  13     1934.00     1740.00    137.95 o 
   0   3  13       17.90       -8.36     34.92 o 
   1   3  13        2.73      -30.08     39.44 o 
   2   3  13      679.06      827.73    117.22 o 
  -9   4  13      526.33      734.44    155.62 o 
  -8   4  13     1402.41     1495.28    138.65 o 
  -7   4  13     1462.99     1600.36    218.88 o 
  -6   4  13     1377.57     1296.42     95.36 o 
  -5   4  13     1413.71     1570.69    104.43 o 
  -4   4  13      310.55      363.69     53.90 o 
  -3   4  13        3.87       41.77     38.60 o 
  -2   4  13      458.59      412.50     75.35 o 
  -1   4  13      254.06      302.15     69.72 o 
   0   4  13      471.17      448.02     76.64 o 
   1   4  13      161.38      190.62    150.62 o 
  -9   5  13        4.68       94.65     85.55 o 
  -8   5  13      445.85      611.52     97.57 o 
  -7   5  13      414.43      380.20     76.45 o 
  -6   5  13       14.42      -38.09     38.09 o 
  -5   5  13     1320.81     1287.16     97.07 o 
  -4   5  13      762.42      795.44     76.62 o 
  -3   5  13      432.35      336.17     56.98 o 
  -2   5  13      398.07      533.71     84.04 o 
  -1   5  13      200.92      199.26     53.58 o 
   0   5  13       34.09       78.81     62.10 o 
  -9   6  13     1861.16     1743.95    183.38 o 
  -8   6  13       27.41       11.27     58.70 o 
  -7   6  13     1855.35     1898.99    161.84 o 
  -6   6  13      240.23      393.43     79.73 o 
  -5   6  13      492.14      668.22    142.43 o 
  -4   6  13       16.04       11.53     38.15 o 
  -3   6  13      158.81      173.78     48.47 o 
  -2   6  13      100.82      120.03     59.21 o 
  -1   6  13        0.02        4.52     44.93 o 
  -8   7  13     1086.65     1204.12    190.66 o 
  -7   7  13      430.03      489.49     90.73 o 
  -6   7  13     1150.69     1351.45    296.69 o 
  -5   7  13      532.59      617.51     97.81 o 
  -4   7  13      149.30       94.38     64.62 o 
  -3   7  13     1135.22     1129.75    189.49 o 
   0  -7  14     1914.10     1713.26    125.33 o 
   1  -7  14      570.91      579.82     99.94 o 
   2  -7  14      556.85      558.95    101.72 o 
   3  -7  14      340.18      322.04    113.31 o 
  -2  -6  14        4.55      -56.43     56.43 o 
  -1  -6  14      759.78      779.70    105.16 o 
   0  -6  14       39.21       -0.95     37.15 o 
   1  -6  14      157.62      207.59     64.84 o 
   2  -6  14       55.17       95.93     61.29 o 
   3  -6  14       48.64       59.91     58.82 o 
   4  -6  14      415.69      353.54     86.51 o 
  -4  -5  14      612.40      637.97    139.70 o 
  -3  -5  14      112.62      125.57     58.55 o 
  -2  -5  14     1151.80      932.93    111.62 o 
  -1  -5  14       47.39       46.15     39.54 o 
   0  -5  14     1542.67     1676.18    117.85 o 
   1  -5  14       81.05      119.34     44.97 o 
   2  -5  14      346.29      333.50     58.76 o 
   3  -5  14      141.97      101.54    126.05 o 
   4  -5  14       16.70      226.61     72.72 o 
  -5  -4  14     2275.07     2361.51    190.21 o 
  -4  -4  14      209.78      182.38    104.20 o 
  -3  -4  14     2524.77     2593.16    403.17 o 
  -2  -4  14       16.26       38.83     46.65 o 
  -1  -4  14      583.59      587.01     70.87 o 
   0  -4  14      454.25      411.97     59.50 o 
   1  -4  14      149.75      227.58     47.61 o 
   2  -4  14      410.84      370.78     59.14 o 
   3  -4  14        9.68      130.30     58.30 o 
   4  -4  14      123.45      225.70    107.39 o 
  -6  -3  14      156.85       95.94     67.23 o 
  -5  -3  14     1579.66     1638.36    149.61 o 
  -4  -3  14      597.94      661.04     93.72 o 
  -3  -3  14     1728.99     1906.73    143.78 o 
  -2  -3  14      662.30      707.41     81.45 o 
  -1  -3  14     1457.90     1249.64     92.91 o 
   0  -3  14        4.51       41.20     32.77 o 
   1  -3  14        7.28       35.56     35.59 o 
   2  -3  14        3.25       -2.20     47.55 o 
   3  -3  14      708.30      772.48     98.36 o 
   4  -3  14      193.10      155.62    102.84 o 
  -7  -2  14       69.31       41.11     65.85 o 
  -6  -2  14     2361.78     2607.18    198.40 o 
  -5  -2  14        1.44        2.59     46.50 o 
  -4  -2  14     2422.42     2492.60    140.25 o 
  -3  -2  14      240.21      246.49     52.09 o 
  -2  -2  14      651.97      734.02     71.76 o 
  -1  -2  14     2592.24     2460.80    165.80 o 
   0  -2  14      517.88      568.95    151.07 o 
   1  -2  14     2851.98     2930.79    216.60 o 
   2  -2  14      120.04      179.33     57.64 o 
   3  -2  14     1659.49     1737.92    149.40 o 
   4  -2  14       53.62      127.76     68.28 o 
  -7  -1  14     1433.32     1555.85    147.36 o 
  -6  -1  14     1262.84     1316.30    129.97 o 
  -5  -1  14     4199.16     3933.38    257.55 o 
  -4  -1  14     1029.29      930.20    100.58 o 
  -3  -1  14     4219.07     3741.80    139.70 o 
  -2  -1  14      201.15      232.62     58.44 o 
   0  -1  14      386.43      475.29     76.30 o 
   1  -1  14      147.62      183.66     57.65 o 
   2  -1  14      454.08      315.56     71.42 o 
   3  -1  14      480.28      869.30    108.19 o 
   4  -1  14      176.96      226.07     76.09 o 
  -8   0  14     3353.96     3687.28    244.81 o 
  -7   0  14        0.02      -29.59     50.00 o 
  -6   0  14      988.55      969.24    149.25 o 
  -5   0  14      573.71      569.13     65.78 o 
  -4   0  14       66.35      118.16     46.49 o 
  -3   0  14     3213.10     3146.68    157.66 o 
  -2   0  14        1.07       20.93     36.68 o 
  -1   0  14     2498.34     2478.24    143.00 o 
   0   0  14      196.20      148.42     54.31 o 
   1   0  14     1488.50     1877.26    149.57 o 
   2   0  14      104.52      277.94     69.12 o 
   3   0  14      521.64      493.69     91.06 o 
  -8   1  14      263.08      231.16    107.39 o 
  -7   1  14     1397.82     1813.09    148.45 o 
  -6   1  14       15.48      -18.84     39.24 o 
  -5   1  14     2000.58     1925.93    142.85 o 
  -4   1  14        4.97       -3.15     37.64 o 
  -3   1  14     1609.61     1520.09    122.87 o 
  -2   1  14      653.74      893.11    101.23 o 
  -1   1  14     1786.66     1771.68    222.97 o 
   0   1  14      656.78      723.56    124.23 o 
   1   1  14      541.77      690.41    189.30 o 
   2   1  14      650.95      606.08     94.59 o 
   3   1  14        1.29       -8.19     83.73 o 
  -7   2  14      894.12      973.79    152.89 o 
  -6   2  14      508.70      549.21     80.89 o 
  -5   2  14      292.02      226.33     71.44 o 
  -4   2  14     1242.72     1316.87    118.35 o 
  -3   2  14        1.89      -12.68     32.38 o 
  -2   2  14      522.92      610.12     83.30 o 
  -1   2  14      678.33      916.93    103.79 o 
   0   2  14      369.83      511.60     84.48 o 
   1   2  14      273.08      319.77     73.02 o 
   2   2  14       50.15       95.56     92.83 o 
  -6   3  14      373.09      558.79    110.12 o 
  -5   3  14      546.52      504.19    110.12 o 
  -4   3  14      651.60      788.71     95.78 o 
  -3   3  14      896.93      845.65     97.18 o 
  -2   3  14       54.71      143.28     53.06 o 
  -1   3  14      120.35      160.50     55.59 o 
   0   3  14       30.25       61.33     54.31 o 
   1   3  14       67.34       31.40     59.16 o 
  -8   4  14     1239.75     1117.58    174.74 o 
  -7   4  14      397.22      632.51    140.15 o 
  -6   4  14     1567.21     1791.91    158.96 o 
  -5   4  14      123.06      117.01     40.48 o 
  -4   4  14     2554.04     2658.34    144.38 o 
  -3   4  14       29.62       58.59     37.81 o 
  -2   4  14     4144.02     3709.74    150.07 o 
  -1   4  14        3.38      -18.34     37.74 o 
   0   4  14     1377.22     1386.22    114.76 o 
  -8   5  14      780.29      666.16    104.25 o 
  -7   5  14     2359.10     2484.94    184.68 o 
  -6   5  14     1384.92     1527.80    142.79 o 
  -5   5  14     2902.61     3273.11    158.84 o 
  -4   5  14     1222.36     1283.69    143.82 o 
  -3   5  14      937.13     1017.36    178.38 o 
  -2   5  14        2.91       -5.51     40.91 o 
  -1   5  14      371.51      352.17     66.63 o 
  -8   6  14      306.79      231.64     76.32 o 
  -7   6  14      690.21      801.37    111.88 o 
  -6   6  14     1200.06     1265.08    136.51 o 
  -5   6  14      581.69      551.75     93.31 o 
  -4   6  14     1973.01     1857.13    133.13 o 
  -3   6  14        0.47      -16.47     48.20 o 
  -2   6  14      509.97      435.14     78.48 o 
  -6   7  14      560.32      549.31     99.72 o 
  -5   7  14       26.86       74.14     61.12 o 
  -1  -6  15     1255.05     1135.15    124.80 o 
   0  -6  15      999.00      931.79     92.29 o 
   1  -6  15      749.00      768.25    109.90 o 
   2  -6  15     1587.86     1530.54    245.72 o 
   3  -6  15      307.39      238.74     78.72 o 
  -3  -5  15       31.31       27.29     57.00 o 
  -2  -5  15      634.54      527.81    175.65 o 
  -1  -5  15      429.23      454.64     70.71 o 
   0  -5  15      227.39      199.20     58.37 o 
   1  -5  15      595.40      777.66     86.45 o 
   2  -5  15       17.01        6.52     42.83 o 
   3  -5  15      747.62      794.05    299.87 o 
  -4  -4  15      457.71      449.19    168.82 o 
  -3  -4  15       62.87      100.80     56.53 o 
  -2  -4  15      660.95      827.86    215.69 o 
  -1  -4  15      112.35       39.13     40.56 o 
   0  -4  15      798.95      667.94     98.44 o 
   1  -4  15      374.86      380.45     61.58 o 
   2  -4  15      149.44       72.02     44.56 o 
   3  -4  15       87.34      161.99    100.11 o 
   4  -4  15      164.37      172.01    106.48 o 
  -5  -3  15       89.59       68.82     57.51 o 
  -4  -3  15     2213.24     2056.13    162.92 o 
  -3  -3  15      218.45      271.06     54.54 o 
  -2  -3  15     2787.89     2739.16    131.53 o 
  -1  -3  15      759.77      866.60    130.04 o 
   0  -3  15      827.20      807.63     97.69 o 
   1  -3  15     2435.37     2023.44    207.50 o 
   2  -3  15      196.38      383.44     79.24 o 
   3  -3  15     1861.49     2014.77    160.69 o 
   4  -3  15        6.63       17.29     92.83 o 
  -6  -2  15      582.79      648.21    102.91 o 
  -5  -2  15      425.78      476.08    157.90 o 
  -4  -2  15        9.50       39.71     36.30 o 
  -3  -2  15     1191.49     1307.80     98.58 o 
  -2  -2  15       80.04       58.13     39.28 o 
  -1  -2  15     1073.38      949.76    104.04 o 
   0  -2  15       46.17       61.57     57.79 o 
   1  -2  15       20.89       66.95     50.79 o 
   2  -2  15      428.00      276.16     72.39 o 
   3  -2  15      351.07      322.02     92.37 o 
  -7  -1  15       54.50      112.86     68.03 o 
  -6  -1  15      128.00       24.59     54.94 o 
  -5  -1  15      449.85      358.54     73.04 o 
  -4  -1  15       17.38       15.70     33.53 o 
  -3  -1  15      172.92      176.65     55.04 o 
  -2  -1  15       27.52       50.72     47.32 o 
  -1  -1  15      155.79      331.99     65.04 o 
   0  -1  15      279.22      387.69     71.38 o 
   1  -1  15      143.36      296.10     71.39 o 
   2  -1  15      364.11      448.18     83.89 o 
   3  -1  15      127.64      127.10     71.21 o 
  -7   0  15      291.80      265.24     74.30 o 
  -5   0  15     1753.24     1706.29    140.61 o 
  -4   0  15     1110.93      883.33     99.24 o 
  -3   0  15     1502.05     1416.53    125.80 o 
  -2   0  15     1500.39     1658.29    224.34 o 
  -1   0  15      175.01      194.13     58.55 o 
   0   0  15        7.18      -27.81     41.17 o 
   1   0  15       66.59      248.94    101.93 o 
   2   0  15      347.35      361.74     80.43 o 
   3   0  15       59.65       99.05     68.42 o 
  -7   1  15     6525.52     7477.25    415.91 o 
  -6   1  15       13.39       26.76     51.42 o 
  -5   1  15     2389.09     2588.24    160.78 o 
  -4   1  15      351.35      385.06     96.47 o 
  -3   1  15       95.83      124.71     49.23 o 
  -2   1  15     1825.69     1641.95    137.03 o 
  -1   1  15      200.84      249.16     65.90 o 
   0   1  15     1331.06     1173.15    121.66 o 
   1   1  15     1246.13     1643.41    146.57 o 
   2   1  15      766.98      704.11    163.36 o 
  -7   2  15     1478.52     1561.70    198.40 o 
  -6   2  15     1142.12     1185.65    118.73 o 
  -5   2  15     1113.12     1017.11    108.96 o 
  -4   2  15      549.52      435.45     74.31 o 
  -3   2  15      637.98      587.85     82.68 o 
  -2   2  15        0.69      -11.28     42.12 o 
  -1   2  15     1111.51     1230.39    264.38 o 
   0   2  15       11.21       58.47     89.64 o 
   1   2  15      670.06      859.17    116.09 o 
  -7   3  15      121.97       62.80     83.73 o 
  -6   3  15      278.84      222.34     88.28 o 
  -5   3  15       76.37       50.08     57.79 o 
  -4   3  15      161.06       80.14     50.08 o 
  -3   3  15       39.97       81.45     49.55 o 
  -2   3  15        3.69       19.87     49.15 o 
  -1   3  15       59.11      158.59     61.09 o 
   0   3  15      513.27      563.03    111.49 o 
   1   3  15       33.06       -6.64     61.98 o 
  -8   4  15      662.77      765.38    161.08 o 
  -7   4  15       66.59      153.80     91.01 o 
  -6   4  15       78.22       48.23     73.72 o 
  -5   4  15      404.66      391.34    106.48 o 
  -4   4  15       13.85       63.86     55.81 o 
  -3   4  15     1490.71     1576.94    137.71 o 
  -2   4  15       41.45      251.18     85.55 o 
  -1   4  15      896.08      678.87    101.98 o 
   0   4  15      387.51      350.05    104.66 o 
  -8   5  15      116.80      274.85    115.58 o 
  -7   5  15      726.31      818.17    161.08 o 
  -6   5  15       21.48       40.04     80.09 o 
  -5   5  15      115.83      164.70     49.35 o 
  -4   5  15      130.27       98.67     56.95 o 
  -3   5  15       24.63       51.18     44.92 o 
  -2   5  15      730.48      792.07     88.42 o 
  -7   6  15      734.03      619.85    103.60 o 
  -6   6  15      327.10      351.89     84.24 o 
  -5   6  15      767.77      573.67    105.11 o 
  -4   6  15      476.91      476.88     72.89 o 
  -2  -5  16      240.68      127.82     65.20 o 
  -1  -5  16      868.57      867.19    111.52 o 
   0  -5  16       46.50        1.46     44.27 o 
   1  -5  16     1220.38     1201.27    107.77 o 
   2  -5  16       31.77      113.76     65.64 o 
  -4  -4  16      475.78      411.75     90.55 o 
  -3  -4  16      621.57      588.71     97.45 o 
  -2  -4  16       41.74       49.54     55.68 o 
  -1  -4  16      242.16      203.59     55.45 o 
   0  -4  16      456.38      405.01     64.30 o 
   1  -4  16       34.31       39.87     44.20 o 
   2  -4  16      783.06      756.29    115.58 o 
   3  -4  16       87.68       89.19     97.38 o 
  -5  -3  16      439.65      543.73    149.25 o 
  -4  -3  16        2.24      -37.28     45.85 o 
  -3  -3  16     1353.91     1409.65    107.59 o 
  -2  -3  16      213.72      220.40     52.34 o 
  -1  -3  16     2475.72     2756.65    144.03 o 
   0  -3  16      438.66      468.55     80.89 o 
   1  -3  16     2548.63     2423.60    177.53 o 
   2  -3  16       82.87      132.64     62.26 o 
   3  -3  16      586.55      682.16    106.33 o 
  -6  -2  16      138.22       63.67     64.63 o 
  -5  -2  16      406.70      351.02     79.77 o 
  -4  -2  16     1582.81     1683.92    125.12 o 
  -3  -2  16     1014.10      869.67    104.52 o 
  -2  -2  16     2069.87     1824.01    147.10 o 
  -1  -2  16     1345.40     1404.65    132.86 o 
   0  -2  16     2048.01     1939.28    207.95 o 
   1  -2  16      506.47      402.13    123.77 o 
   2  -2  16     2464.23     2445.87    180.62 o 
   3  -2  16      280.14      163.73     78.83 o 
  -6  -1  16      286.88      293.04     79.96 o 
  -5  -1  16       58.92       75.54     83.73 o 
  -4  -1  16      255.31      326.69     72.07 o 
  -3  -1  16      750.57      753.42    200.67 o 
  -2  -1  16      984.29      883.59    107.47 o 
  -1  -1  16     2055.71     2092.81    162.49 o 
   0  -1  16     1325.84     1241.35    127.10 o 
   1  -1  16     1179.56     1532.92    143.65 o 
   2  -1  16       48.53      117.05     63.83 o 
  -7   0  16        3.03       -6.37     92.83 o 
  -6   0  16      717.02      826.36    151.07 o 
  -5   0  16      266.80      302.44     75.54 o 
  -4   0  16      819.38      893.48    107.37 o 
  -3   0  16       10.04       53.01     46.96 o 
  -2   0  16     1432.15     1400.78    133.33 o 
  -1   0  16       34.69      325.07     71.11 o 
   0   0  16     2353.12     2426.45    179.42 o 
   1   0  16       24.10       33.06     53.77 o 
   2   0  16     1010.11     1077.64    193.39 o 
  -6   1  16      175.23      197.03     64.35 o 
  -5   1  16     1571.35     1393.61    131.98 o 
  -4   1  16     1468.26     1230.01    121.86 o 
  -3   1  16      711.40      638.02    152.89 o 
  -2   1  16     1401.86     1432.49    132.63 o 
  -1   1  16       21.84       38.47     52.74 o 
   0   1  16      129.66      109.28    124.23 o 
   1   1  16       92.02      121.56     70.46 o 
  -7   2  16      211.10      150.16     96.47 o 
  -6   2  16     2993.46     2430.86    338.55 o 
  -5   2  16       39.52       66.58     56.59 o 
  -4   2  16      754.07      993.03    192.94 o 
  -3   2  16      200.50      195.78    145.16 o 
  -2   2  16        2.71      -28.54     43.66 o 
  -1   2  16      766.00      695.03    101.33 o 
   0   2  16      202.94      305.89     80.67 o 
   1   2  16      399.19      589.81    102.17 o 
  -7   3  16       58.43      228.43     96.47 o 
  -6   3  16     2337.56     2175.55    179.74 o 
  -5   3  16      430.16      536.02    110.58 o 
  -4   3  16     2570.35     2569.21    164.94 o 
  -3   3  16      162.54      169.67     64.92 o 
  -2   3  16     1398.27     1484.58    143.69 o 
  -1   3  16       42.11      -33.14     67.80 o 
   0   3  16      919.56      780.03    114.46 o 
  -7   4  16      180.92      171.10    101.93 o 
  -6   4  16        9.95      158.69     63.47 o 
  -5   4  16      280.63      223.17     69.31 o 
  -4   4  16       16.18       46.06     53.12 o 
  -3   4  16       62.42       60.11     94.19 o 
  -2   4  16       66.71       81.84     79.18 o 
  -1   4  16        1.86      -18.24     59.47 o 
  -7   5  16      376.77      260.28    116.49 o 
  -5   5  16       14.32      129.23     87.37 o 
  -4   5  16      520.13      532.41     96.79 o 
  -3   5  16       51.77       58.32     61.69 o 
  -3  -4  17      431.57      518.08     93.72 o 
  -2  -4  17     1146.54     1231.04    134.21 o 
  -1  -4  17      757.08      728.37     86.17 o 
   0  -4  17     1290.62     1502.72    339.92 o 
   1  -4  17      575.15      454.17     91.69 o 
  -4  -3  17      403.73      324.54    130.14 o 
  -3  -3  17        3.42       40.46     47.20 o 
  -2  -3  17      157.73       54.00     55.81 o 
  -1  -3  17       54.34      102.21     61.62 o 
   0  -3  17       33.35       44.84     57.91 o 
   1  -3  17        3.03       25.52     58.75 o 
   2  -3  17        0.72       20.58     60.55 o 
  -5  -2  17      190.98      173.66     73.66 o 
  -4  -2  17      386.17      264.11     72.64 o 
  -3  -2  17       74.79      118.42     63.47 o 
  -2  -2  17      652.08      633.24     96.50 o 
  -1  -2  17      158.58      165.53    103.29 o 
   0  -2  17      974.10      750.51    105.33 o 
   1  -2  17      794.25      669.33    102.63 o 
   2  -2  17      963.58      982.33    127.11 o 
  -6  -1  17     1369.41     1921.19    250.27 o 
  -5  -1  17      597.42      355.84    111.94 o 
  -4  -1  17      529.70      463.26     85.89 o 
  -3  -1  17     2309.66     2088.83    202.95 o 
  -2  -1  17      332.62      256.09     72.41 o 
  -1  -1  17     1912.79     1858.19    155.07 o 
   0  -1  17      127.45      109.21     61.62 o 
   1  -1  17      912.31      963.59    155.62 o 
  -6   0  17        2.32        8.19     78.27 o 
  -5   0  17      770.86      538.56    180.20 o 
  -4   0  17        4.50       33.65     81.45 o 
  -3   0  17      219.31      146.48     57.87 o 
  -2   0  17      436.09      407.33     84.53 o 
  -1   0  17      430.56      347.08     77.87 o 
   0   0  17     1008.32     1069.13    126.17 o 
   1   0  17      745.03      892.66    201.58 o 
  -6   1  17       40.67       94.70     64.84 o 
  -5   1  17     1128.17     1025.28    119.18 o 
  -4   1  17      437.12      301.41     72.38 o 
  -3   1  17     1205.46     1045.88    121.95 o 
  -2   1  17       32.44      155.92     63.40 o 
  -1   1  17     1548.75     1606.69    149.62 o 
   0   1  17       68.59      150.90     68.13 o 
  -7   2  17      544.21      671.64    152.89 o 
  -6   2  17     1206.90     1129.87    129.66 o 
  -5   2  17      359.84      249.53     82.36 o 
  -4   2  17     5165.87     4618.04    282.58 o 
  -3   2  17     1203.06     1262.39    130.76 o 
  -2   2  17     3933.88     4087.82    238.44 o 
  -1   2  17     1053.81     1137.84    180.65 o 
   0   2  17      956.97      923.74    182.02 o 
  -7   3  17       53.33       40.95     90.10 o 
  -6   3  17      444.93      379.59     83.33 o 
  -5   3  17      396.60      393.95     82.54 o 
  -4   3  17       28.08      101.00     62.10 o 
  -3   3  17       18.26       40.14     58.30 o 
  -2   3  17        4.33      -47.73     55.98 o 
  -1   3  17       72.30       30.94     91.92 o 
  -6   4  17      192.19      165.36    134.24 o 
  -5   4  17     1250.77     1047.69    123.86 o 
  -4   4  17        1.32       16.17     54.15 o 
  -3   4  17     1738.81     1806.73    166.99 o 
  -2  -3  18      218.86      185.32    114.22 o 
  -1  -3  18     1612.75     1720.35    162.47 o 
   0  -3  18      556.19      643.72    108.61 o 
  -4  -2  18     2752.26     2574.88    208.86 o 
  -3  -2  18       21.37       18.27     59.09 o 
  -2  -2  18      550.25      550.30    119.22 o 
  -1  -2  18        0.81      101.12     63.09 o 
   0  -2  18        8.97       70.78     65.04 o 
  -5  -1  18      148.08       32.76     83.73 o 
  -4  -1  18       40.39        4.05     57.47 o 
  -3  -1  18      287.89      288.37     74.62 o 
  -2  -1  18       13.01       42.98     60.77 o 
  -1  -1  18       33.04       54.14     57.87 o 
   0  -1  18      154.12      151.83     73.23 o 
  -5   0  18     1486.52     1538.97    158.81 o 
  -4   0  18      603.91      673.79    166.09 o 
  -3   0  18      624.40      617.21    101.67 o 
  -2   0  18     1218.87      978.46    120.34 o 
  -1   0  18      176.69      146.62     73.26 o 
   0   0  18      523.56      838.52    121.54 o 
  -5   1  18       89.46       87.26     64.61 o 
  -4   1  18     1030.24      797.54    178.83 o 
  -3   1  18       48.49       59.16     60.88 o 
  -2   1  18       32.56       68.21     65.98 o 
  -1   1  18        5.36       -7.05     60.04 o 
  -5   2  18      138.17       96.01     65.64 o 
  -4   2  18      426.60      376.55     88.47 o 
  -3   2  18      310.02      157.68     73.97 o 
  -2   2  18       86.03      100.52     68.80 o 
  -5   3  18      461.94      474.42     93.43 o 
  -4   3  18      307.48      505.12     95.72 o 
                                                 
